# Supplementary material for: Crystal structure of a helical silver(I) coordination polymer based on an unsymmetrical dipyridyl ligand: catena-poly[[silver(I)-μ-N-(pyridin-4-ylmeth­yl)pyridine-3-amine-κ 2 N:N′] tetra­fluorido­borate methanol hemisolvate]
Source: Acta Crystallogr E Crystallogr Commun. 2015 Oct 7;71(Pt 11):1287–9. doi: 10.1107/S205698901501837X (PMC4645078; doi:10.1107/S205698901501837X)
Supplement: Supplementary file 1 [file e-71-01287-sup1.cif]

##############################################################################
#                                                                            #
# This CIF contains the data in a paper accepted for publication in          #
# Acta Crystallographica Section E. It conforms to the requirements of       #
# Notes for Authors for Acta Crystallographica Section E, and has been       #
# peer reviewed under the auspices of the IUCr Commission on Journals.       #
#                                                                            #
# Full details of the Crystallographic Information File format               #
# are given in the paper "The Crystallographic Information File (CIF):       #
# a New Standard Archive File for Crystallography" by S. R. Hall, F. H.      #
# Allen and I. D. Brown [Acta Cryst. (1991), A47, 655-685].                  #
#                                                                            #
# The current version of the core CIF dictionary is obtainable from          #
# ftp://ftp.iucr.org/pub/cif_core.dic.                                       #
#                                                                            #
# Software is freely available for graphical display of the structure(s)     #
# in this CIF. For information consult the CIF software page                 #
# http://www.iucr.org/resources/cif/software.                                #
#                                                                            #
# This file may be used for bona fide research purposes within the           #
# scientific community so long as proper attribution is given to the journal # 
# article from which it was obtained.                                        #
#                                                                            #
##############################################################################
data_I
_database_code_depnum_ccdc_archive 'CCDC 1428966'
_audit_creation_method     SHELXTL
_chemical_name_systematic
;\
<i>catena</i>-Poly[[silver(I)-<i>\m</i>-<i>N</i>-(pyridine-4-ylmethyl)\
pyridine-3-amine-<i>\k</i>^2^<i>N</i>:<i>N</i>'] tetrafluoridoborate methanol
hemisolvate]
;
_chemical_name_common     ?
_chemical_formula_moiety
;
C11 H11 Ag N3, B F4, 0.5(C H4 O)
;
_chemical_formula_sum     'C11.50 H13 Ag B F4 N3 O0.50'
_chemical_formula_iupac
;
[Ag (C11 H11 N3)] (B F4) , 0.5C H4 O
;
_chemical_formula_weight     395.93
_chemical_melting_point     ?
_symmetry_cell_setting     monoclinic
_symmetry_space_group_name_H-M     'P 21/n'
_symmetry_space_group_name_Hall     '-P 2yn'
loop_
    _symmetry_equiv_pos_as_xyz
    'x, y, z'
    '-x+1/2, y+1/2, -z+1/2'
    '-x, -y, -z'
    'x-1/2, -y-1/2, z-1/2'
_cell_length_a     9.2597(8)
_cell_length_b     15.6485(14)
_cell_length_c     10.3574(10)
_cell_angle_alpha     90.00
_cell_angle_beta     107.185(2)
_cell_angle_gamma     90.00
_cell_volume     1433.8(2)
_cell_formula_units_Z     4
_cell_measurement_reflns_used     2696
_cell_measurement_theta_min     2.44
_cell_measurement_theta_max     24.72
_cell_measurement_temperature     173(2)
_exptl_crystal_description     block
_exptl_crystal_colour     colorless
_exptl_crystal_size_max     0.50
_exptl_crystal_size_mid     0.40
_exptl_crystal_size_min     0.40
_exptl_crystal_density_diffrn     1.834
_exptl_crystal_density_meas     ?
_exptl_crystal_density_method     'not measured'
_exptl_crystal_F_000     780
_exptl_absorpt_coefficient_mu     1.447
_exptl_absorpt_correction_type     multi-scan
_exptl_absorpt_process_details
;
(<i>SADABS</i>; Bruker, 2000)
;
_exptl_absorpt_correction_T_min     0.5314
_exptl_absorpt_correction_T_max     0.5952
_exptl_special_details     ?
_diffrn_ambient_temperature     173(2)
_diffrn_radiation_type     MoK\a
_diffrn_radiation_wavelength     0.71073
_diffrn_radiation_source     'fine-focus sealed tube'
_diffrn_radiation_monochromator     graphite
_diffrn_measurement_device_type     'Bruker SMART CCD area detector'
_diffrn_measurement_method     '\f and \w scans'
_diffrn_detector_area_resol_mean     ?
_diffrn_reflns_number     8014
_diffrn_reflns_av_R_equivalents     0.0769
_diffrn_reflns_av_sigmaI/netI     0.0621
_diffrn_reflns_theta_min     2.44
_diffrn_reflns_theta_max     26.00
_diffrn_reflns_theta_full     26.00
_diffrn_measured_fraction_theta_max     0.998
_diffrn_measured_fraction_theta_full     0.998
_diffrn_reflns_limit_h_min     -10
_diffrn_reflns_limit_h_max     11
_diffrn_reflns_limit_k_min     -17
_diffrn_reflns_limit_k_max     19
_diffrn_reflns_limit_l_min     -10
_diffrn_reflns_limit_l_max     12
_refine_special_details
;
 Refinement of F^2^ against ALL reflections.  The weighted R-factor wR and
 goodness of fit S are based on F^2^, conventional R-factors R are based
 on F, with F set to zero for negative F^2^. The threshold expression of
 F^2^ > 2sigma(F^2^) is used only for calculating R-factors(gt) etc. and is
 not relevant to the choice of reflections for refinement.  R-factors based
 on F^2^ are statistically about twice as large as those based on F, and R-
 factors based on ALL data will be even larger.
;
_reflns_number_total     2821
_reflns_number_gt     1883
_reflns_threshold_expression     >2\s(I)
_refine_ls_structure_factor_coef     Fsqd
_refine_ls_matrix_type     full
_refine_ls_R_factor_all     0.0821
_refine_ls_R_factor_gt     0.0526
_refine_ls_wR_factor_gt     0.1473
_refine_ls_wR_factor_ref     0.1672
_refine_ls_goodness_of_fit_ref     1.016
_refine_ls_restrained_S_all     1.037
_refine_ls_number_reflns     2821
_refine_ls_number_parameters     227
_refine_ls_number_restraints     31
_refine_ls_hydrogen_treatment     constr
_refine_ls_weighting_scheme     calc
_refine_ls_weighting_details
         'calc w=1/[\s^2^(Fo^2^)+(0.1027P)^2^+0.0000P] where P=(Fo^2^+2Fc^2^)/3'
_atom_sites_solution_hydrogens     geom
_atom_sites_solution_primary     direct
_atom_sites_solution_secondary     difmap
_refine_ls_shift/su_max     0.001
_refine_ls_shift/su_mean     0.000
_refine_diff_density_max     1.176
_refine_diff_density_min     -0.699
_refine_ls_extinction_method     none
_refine_ls_extinction_coef     ?
loop_
    _atom_type_symbol
    _atom_type_description
    _atom_type_scat_dispersion_real
    _atom_type_scat_dispersion_imag
    _atom_type_scat_source
    'C' 'C' 0.0033 0.0016
                         'International Tables Vol C Tables 4.2.6.8 and 6.1.1.4'
    'H' 'H' 0.0000 0.0000
                         'International Tables Vol C Tables 4.2.6.8 and 6.1.1.4'
    'B' 'B' 0.0013 0.0007
                         'International Tables Vol C Tables 4.2.6.8 and 6.1.1.4'
    'N' 'N' 0.0061 0.0033
                         'International Tables Vol C Tables 4.2.6.8 and 6.1.1.4'
    'O' 'O' 0.0106 0.0060
                         'International Tables Vol C Tables 4.2.6.8 and 6.1.1.4'
    'F' 'F' 0.0171 0.0103
                         'International Tables Vol C Tables 4.2.6.8 and 6.1.1.4'
    'Ag' 'Ag' -0.8971 1.1015
                         'International Tables Vol C Tables 4.2.6.8 and 6.1.1.4'
_computing_data_collection
;
<i>SMART</i>   (Bruker, 2000)
;
_computing_cell_refinement
;
<i>SAINT-Plus</i>   (Bruker, 2000)
;
_computing_data_reduction
;
<i>SAINT-Plus</i> (Bruker, 2000)
;
_computing_structure_solution
;
<i>SHELXS97</i> (Sheldrick, 2008)
;
_computing_structure_refinement
;
<i>SHELXL97</i> (Sheldrick, 2008)
;
_computing_molecular_graphics
;
<i>DIAMOND</i> (Brandenburg, 2005)
;
_computing_publication_material
;
<i>SHELXTL</i> (Sheldrick, 2008)
;
loop_
    _atom_site_type_symbol
    _atom_site_label
    _atom_site_fract_x
    _atom_site_fract_y
    _atom_site_fract_z
    _atom_site_U_iso_or_equiv
    _atom_site_adp_type
    _atom_site_calc_flag
    _atom_site_refinement_flags
    _atom_site_occupancy
    _atom_site_symmetry_multiplicity
    _atom_site_disorder_assembly
    _atom_site_disorder_group
    Ag Ag1 0.67175(6) -0.04405(3) 0.54637(6) 0.0593(3) Uani d . 1 1 . .
    B B1 0.6447(9) 0.1230(5) 0.8147(8) 0.077(3) Uani d D 1 1 . .
    F F1A 0.733(3) 0.0831(17) 0.751(3) 0.217(10) Uani d PDU 0.669(13) 1 A 1
    F F2A 0.7295(8) 0.1786(5) 0.9050(9) 0.094(3) Uani d P 0.669(13) 1 A 1
    F F3A 0.6034(13) 0.0671(7) 0.9030(10) 0.127(4) Uani d PD 0.669(13) 1 A 1
    F F4A 0.5186(12) 0.1597(13) 0.7407(16) 0.197(8) Uani d PD 0.669(13) 1 A 1
    F F1B 0.735(2) 0.0733(11) 0.762(2) 0.072(5) Uani d PDU 0.331(13) 1 A 2
    F F2B 0.6706(19) 0.2035(7) 0.7697(18) 0.095(6) Uani d PDU 0.331(13) 1 A 2
    F F3B 0.680(3) 0.1190(19) 0.9487(12) 0.143(9) Uani d PDU 0.331(13) 1 A 2
    F F4B 0.533(2) 0.0941(12) 0.7100(13) 0.103(8) Uani d PD 0.331(13) 1 A 2
    N N1 0.7799(6) 0.0402(3) 0.4442(6) 0.0510(13) Uani d . 1 1 . .
    N N2 1.1086(8) 0.1806(4) 0.5210(8) 0.0774(19) Uani d . 1 1 . .
    H H2 1.1636 0.2066 0.4765 0.093 Uiso calc R 1 1 . .
    N N3 0.9214(6) 0.3630(3) 0.8522(6) 0.0556(13) Uani d . 1 1 . .
    C C1 0.8958(7) 0.0881(4) 0.5113(7) 0.0515(15) Uani d . 1 1 . .
    H H1 0.9210 0.0901 0.6071 0.062 Uiso calc R 1 1 . .
    C C2 0.9820(7) 0.1356(4) 0.4482(7) 0.0554(16) Uani d . 1 1 . .
    C C3 0.9445(10) 0.1342(5) 0.3107(8) 0.070(2) Uani d . 1 1 . .
    H H3 1.0018 0.1660 0.2650 0.083 Uiso calc R 1 1 . .
    C C4 0.8219(11) 0.0860(5) 0.2380(8) 0.077(2) Uani d . 1 1 . .
    H H4 0.7934 0.0851 0.1420 0.092 Uiso calc R 1 1 . .
    C C5 0.7414(9) 0.0390(4) 0.3067(8) 0.0639(19) Uani d . 1 1 . .
    H H5 0.6580 0.0053 0.2572 0.077 Uiso calc R 1 1 . .
    C C6 1.1541(8) 0.1869(4) 0.6647(10) 0.071(2) Uani d . 1 1 . .
    H H6A 1.2613 0.2049 0.6947 0.085 Uiso calc R 1 1 . .
    H H6B 1.1491 0.1290 0.7015 0.085 Uiso calc R 1 1 . .
    C C7 1.0659(7) 0.2468(4) 0.7280(8) 0.0576(17) Uani d . 1 1 . .
    C C8 0.9678(8) 0.3085(4) 0.6527(8) 0.0617(18) Uani d . 1 1 . .
    H H8 0.9486 0.3119 0.5576 0.074 Uiso calc R 1 1 . .
    C C9 0.8995(7) 0.3642(4) 0.7187(8) 0.0585(17) Uani d . 1 1 . .
    H H9 0.8329 0.4059 0.6666 0.070 Uiso calc R 1 1 . .
    C C10 1.0124(8) 0.3026(4) 0.9239(8) 0.0656(19) Uani d . 1 1 . .
    H H10 1.0274 0.2992 1.0186 0.079 Uiso calc R 1 1 . .
    C C11 1.0858(8) 0.2446(4) 0.8627(8) 0.0621(18) Uani d . 1 1 . .
    H H11 1.1509 0.2028 0.9165 0.074 Uiso calc R 1 1 . .
    C C12 1.022(2) 0.0409(10) 0.980(3) 0.256(12) Uani d P 0.50 1 . 1
    H H12A 1.0264 0.0829 1.0514 0.385 Uiso calc PR 0.50 1 . 1
    H H12B 0.9477 0.0594 0.8961 0.385 Uiso calc PR 0.50 1 . 1
    H H12C 1.1217 0.0362 0.9658 0.385 Uiso calc PR 0.50 1 . 1
    O O12 1.022(2) 0.0409(10) 0.980(3) 0.256(12) Uani d P 0.50 1 . 2
    H H12 1.1101 0.0377 0.9735 0.385 Uiso calc PR 0.50 1 . 2
loop_
    _atom_site_aniso_label
    _atom_site_aniso_U_11
    _atom_site_aniso_U_22
    _atom_site_aniso_U_33
    _atom_site_aniso_U_12
    _atom_site_aniso_U_13
    _atom_site_aniso_U_23
    Ag1 0.0566(4) 0.0409(3) 0.0845(5) 0.0059(2) 0.0271(3) 0.0069(2)
    B1 0.081(6) 0.077(6) 0.064(6) -0.011(5) 0.010(5) -0.004(5)
    F1A 0.237(13) 0.226(13) 0.203(13) 0.004(9) 0.088(9) -0.034(9)
    F2A 0.090(5) 0.079(5) 0.120(8) -0.025(4) 0.043(5) -0.053(5)
    F3A 0.138(9) 0.147(9) 0.090(7) -0.053(7) 0.026(6) -0.008(6)
    F4A 0.102(9) 0.28(2) 0.173(12) 0.070(12) -0.014(8) 0.009(14)
    F1B 0.112(9) 0.053(7) 0.066(7) -0.005(6) 0.050(6) -0.034(5)
    F2B 0.108(10) 0.057(7) 0.113(10) -0.006(6) 0.022(7) -0.013(6)
    F3B 0.148(12) 0.155(13) 0.125(11) 0.010(9) 0.037(9) -0.024(9)
    F4B 0.154(19) 0.090(12) 0.057(9) -0.039(12) 0.015(10) -0.029(8)
    N1 0.049(3) 0.035(3) 0.069(4) 0.007(2) 0.018(3) 0.001(2)
    N2 0.074(4) 0.048(3) 0.127(6) 0.000(3) 0.054(4) -0.002(4)
    N3 0.051(3) 0.038(3) 0.078(4) -0.004(2) 0.018(3) -0.004(3)
    C1 0.057(4) 0.038(3) 0.062(4) 0.013(3) 0.022(3) -0.001(3)
    C2 0.058(4) 0.035(3) 0.081(5) 0.011(3) 0.032(4) 0.003(3)
    C3 0.092(6) 0.049(4) 0.079(5) 0.025(4) 0.042(4) 0.021(4)
    C4 0.115(7) 0.061(5) 0.060(5) 0.025(5) 0.034(5) 0.013(4)
    C5 0.073(5) 0.047(4) 0.067(5) 0.015(3) 0.014(4) -0.003(3)
    C6 0.051(4) 0.045(4) 0.111(7) 0.006(3) 0.014(4) -0.019(4)
    C7 0.046(3) 0.036(3) 0.085(5) -0.004(3) 0.011(3) -0.001(3)
    C8 0.056(4) 0.048(4) 0.074(5) 0.013(3) 0.009(3) -0.008(3)
    C9 0.047(3) 0.044(3) 0.078(5) 0.006(3) 0.011(3) 0.001(3)
    C10 0.072(4) 0.042(4) 0.074(5) -0.008(3) 0.008(4) 0.010(3)
    C11 0.054(4) 0.035(3) 0.092(6) 0.002(3) 0.013(4) 0.008(3)
    C12 0.145(14) 0.29(3) 0.36(3) -0.016(16) 0.106(15) -0.01(2)
    O12 0.145(14) 0.29(3) 0.36(3) -0.016(16) 0.106(15) -0.01(2)
_geom_special_details
;
 All esds (except the esd in the dihedral angle between two l.s. planes)
 are estimated using the full covariance matrix.  The cell esds are taken
 into account individually in the estimation of esds in distances, angles
 and torsion angles; correlations between esds in cell parameters are only
 used when they are defined by crystal symmetry.  An approximate (isotropic)
 treatment of cell esds is used for estimating esds involving l.s. planes.
;
loop_
    _geom_bond_atom_site_label_1
    _geom_bond_atom_site_label_2
    _geom_bond_site_symmetry_2
    _geom_bond_distance
    _geom_bond_publ_flag
    Ag1 N1 . 2.118(5) ?
    Ag1 N3 2_646 2.121(5) ?
    Ag1 Ag1 3_656 3.3369(10) ?
    B1 F4A . 1.324(8) ?
    B1 F3B . 1.330(10) ?
    B1 F4B . 1.336(9) ?
    B1 F2A . 1.348(11) ?
    B1 F1A . 1.349(10) ?
    B1 F1B . 1.367(9) ?
    B1 F2B . 1.388(9) ?
    B1 F3A . 1.398(8) ?
    N1 C1 . 1.325(9) ?
    N1 C5 . 1.363(10) ?
    N2 C2 . 1.385(9) ?
    N2 C6 . 1.425(11) ?
    N2 H2 . 0.8800 ?
    N3 C10 . 1.336(8) ?
    N3 C9 . 1.337(9) ?
    N3 Ag1 2_656 2.121(5) ?
    C1 C2 . 1.388(9) ?
    C1 H1 . 0.9500 ?
    C2 C3 . 1.362(11) ?
    C3 C4 . 1.386(12) ?
    C3 H3 . 0.9500 ?
    C4 C5 . 1.384(11) ?
    C4 H4 . 0.9500 ?
    C5 H5 . 0.9500 ?
    C6 C7 . 1.514(9) ?
    C6 H6A . 0.9900 ?
    C6 H6B . 0.9900 ?
    C7 C11 . 1.352(10) ?
    C7 C8 . 1.396(9) ?
    C8 C9 . 1.371(10) ?
    C8 H8 . 0.9500 ?
    C9 H9 . 0.9500 ?
    C10 C11 . 1.394(10) ?
    C10 H10 . 0.9500 ?
    C11 H11 . 0.9500 ?
    C12 C12 3_757 1.44(3) ?
    C12 H12A . 0.9800 ?
    C12 H12B . 0.9800 ?
    C12 H12C . 0.9800 ?
loop_
    _geom_angle_atom_site_label_1
    _geom_angle_atom_site_label_2
    _geom_angle_atom_site_label_3
    _geom_angle_site_symmetry_1
    _geom_angle_site_symmetry_3
    _geom_angle
    _geom_angle_publ_flag
    N1 Ag1 N3 . 2_646 174.70(19) ?
    N1 Ag1 Ag1 . 3_656 98.63(14) ?
    N3 Ag1 Ag1 2_646 3_656 86.18(14) ?
    F4A B1 F3B . . 121.9(14) ?
    F4A B1 F4B . . 48.5(9) ?
    F3B B1 F4B . . 136.5(18) ?
    F4A B1 F2A . . 110.8(11) ?
    F3B B1 F2A . . 52.5(14) ?
    F4B B1 F2A . . 159.0(12) ?
    F4A B1 F1A . . 118.5(16) ?
    F3B B1 F1A . . 119.4(17) ?
    F4B B1 F1A . . 83.3(16) ?
    F2A B1 F1A . . 109.0(14) ?
    F4A B1 F1B . . 123.6(14) ?
    F3B B1 F1B . . 113.5(15) ?
    F4B B1 F1B . . 84.3(15) ?
    F2A B1 F1B . . 110.2(10) ?
    F1A B1 F1B . . 8(2) ?
    F4A B1 F2B . . 67.8(10) ?
    F3B B1 F2B . . 112.2(17) ?
    F4B B1 F2B . . 101.7(11) ?
    F2A B1 F2B . . 61.5(9) ?
    F1A B1 F2B . . 93.7(15) ?
    F1B B1 F2B . . 101.3(12) ?
    F4A B1 F3A . . 106.6(11) ?
    F3B B1 F3A . . 47.1(14) ?
    F4B B1 F3A . . 91.4(10) ?
    F2A B1 F3A . . 99.5(7) ?
    F1A B1 F3A . . 110.8(14) ?
    F1B B1 F3A . . 102.9(12) ?
    F2B B1 F3A . . 153.5(11) ?
    C1 N1 C5 . . 118.6(6) ?
    C1 N1 Ag1 . . 121.3(5) ?
    C5 N1 Ag1 . . 119.8(5) ?
    C2 N2 C6 . . 123.0(6) ?
    C2 N2 H2 . . 118.5 ?
    C6 N2 H2 . . 118.5 ?
    C10 N3 C9 . . 117.5(6) ?
    C10 N3 Ag1 . 2_656 119.4(5) ?
    C9 N3 Ag1 . 2_656 122.9(4) ?
    N1 C1 C2 . . 123.0(7) ?
    N1 C1 H1 . . 118.5 ?
    C2 C1 H1 . . 118.5 ?
    C3 C2 N2 . . 119.4(7) ?
    C3 C2 C1 . . 118.6(7) ?
    N2 C2 C1 . . 121.9(7) ?
    C2 C3 C4 . . 119.5(7) ?
    C2 C3 H3 . . 120.3 ?
    C4 C3 H3 . . 120.3 ?
    C5 C4 C3 . . 119.3(7) ?
    C5 C4 H4 . . 120.4 ?
    C3 C4 H4 . . 120.4 ?
    N1 C5 C4 . . 121.0(7) ?
    N1 C5 H5 . . 119.5 ?
    C4 C5 H5 . . 119.5 ?
    N2 C6 C7 . . 117.7(6) ?
    N2 C6 H6A . . 107.9 ?
    C7 C6 H6A . . 107.9 ?
    N2 C6 H6B . . 107.9 ?
    C7 C6 H6B . . 107.9 ?
    H6A C6 H6B . . 107.2 ?
    C11 C7 C8 . . 117.5(7) ?
    C11 C7 C6 . . 120.3(6) ?
    C8 C7 C6 . . 122.1(8) ?
    C9 C8 C7 . . 118.7(7) ?
    C9 C8 H8 . . 120.6 ?
    C7 C8 H8 . . 120.6 ?
    N3 C9 C8 . . 123.8(6) ?
    N3 C9 H9 . . 118.1 ?
    C8 C9 H9 . . 118.1 ?
    N3 C10 C11 . . 121.3(7) ?
    N3 C10 H10 . . 119.3 ?
    C11 C10 H10 . . 119.3 ?
    C7 C11 C10 . . 121.1(6) ?
    C7 C11 H11 . . 119.5 ?
    C10 C11 H11 . . 119.5 ?
    C12 C12 H12A 3_757 . 109.5 ?
    C12 C12 H12B 3_757 . 109.5 ?
    H12A C12 H12B . . 109.5 ?
    C12 C12 H12C 3_757 . 109.5 ?
    H12A C12 H12C . . 109.5 ?
    H12B C12 H12C . . 109.5 ?
loop_
    _geom_torsion_atom_site_label_1
    _geom_torsion_atom_site_label_2
    _geom_torsion_atom_site_label_3
    _geom_torsion_atom_site_label_4
    _geom_torsion_site_symmetry_1
    _geom_torsion_site_symmetry_2
    _geom_torsion_site_symmetry_3
    _geom_torsion_site_symmetry_4
    _geom_torsion
    _geom_torsion_publ_flag
    N3 Ag1 N1 C1 2_646 . . . -87(2) ?
    Ag1 Ag1 N1 C1 3_656 . . . 117.9(4) ?
    N3 Ag1 N1 C5 2_646 . . . 86(2) ?
    Ag1 Ag1 N1 C5 3_656 . . . -69.4(5) ?
    C5 N1 C1 C2 . . . . -1.5(9) ?
    Ag1 N1 C1 C2 . . . . 171.4(4) ?
    C6 N2 C2 C3 . . . . 178.6(6) ?
    C6 N2 C2 C1 . . . . -4.6(10) ?
    N1 C1 C2 C3 . . . . 1.2(9) ?
    N1 C1 C2 N2 . . . . -175.6(6) ?
    N2 C2 C3 C4 . . . . 177.0(6) ?
    C1 C2 C3 C4 . . . . 0.2(10) ?
    C2 C3 C4 C5 . . . . -1.0(11) ?
    C1 N1 C5 C4 . . . . 0.6(9) ?
    Ag1 N1 C5 C4 . . . . -172.4(5) ?
    C3 C4 C5 N1 . . . . 0.7(10) ?
    C2 N2 C6 C7 . . . . -75.9(9) ?
    N2 C6 C7 C11 . . . . 168.5(6) ?
    N2 C6 C7 C8 . . . . -14.7(10) ?
    C11 C7 C8 C9 . . . . 1.2(10) ?
    C6 C7 C8 C9 . . . . -175.7(6) ?
    C10 N3 C9 C8 . . . . -1.6(10) ?
    Ag1 N3 C9 C8 2_656 . . . 175.0(5) ?
    C7 C8 C9 N3 . . . . 0.0(10) ?
    C9 N3 C10 C11 . . . . 2.0(9) ?
    Ag1 N3 C10 C11 2_656 . . . -174.7(5) ?
    C8 C7 C11 C10 . . . . -0.8(10) ?
    C6 C7 C11 C10 . . . . 176.1(6) ?
    N3 C10 C11 C7 . . . . -0.8(10) ?
loop_
    _geom_hbond_atom_site_label_D
    _geom_hbond_atom_site_label_H
    _geom_hbond_atom_site_label_A
    _geom_hbond_site_symmetry_A
    _geom_hbond_distance_DH
    _geom_hbond_distance_HA
    _geom_hbond_distance_DA
    _geom_hbond_angle_DHA
    _geom_hbond_publ_flag
    N2 H2 F2A 4_665 0.88 2.10 2.887(9) 148.4 y
    N2 H2 F2B 4_665 0.88 2.58 3.357(17) 147.8 y
    C6 H6A F4A 1_655 0.99 2.39 3.259(12) 145.6 y
    C10 H10 F4A 4_666 0.95 2.41 3.318(19) 158.8 y
    C12 H12B F1A . 0.98 2.14 3.08(4) 159.6 y
_iucr_refine_instructions_details
;
TITL 3N4AgBF4 in P2(1)/n
CELL 0.71073   9.2597  15.6485  10.3574  90.000 107.185  90.000
ZERR    4.00   0.0008   0.0014   0.0010   0.000   0.002   0.000
LATT 1
SYMM 0.5-X, 0.5+Y, 0.5-Z
SFAC C  H  B  N  O  F  Ag
UNIT 46 52 4 12 2 16 4
SIZE 0.40 0.40 0.50
TEMP -100
omit -4 52
L.S. 10
ACTA
HTAB
CONF
BOND $H
FMAP 2
PLAN 20
DFIX 1.36 0.01 B1 F3A B1 F1B B1 F2B
DFIX -1.36 0.01 B1 F1A B1 F4A B1 F3B B1 F4B
ISOR 0.01 F1A F1B F2B F3B
EADP C12 O12
EXYZ c12 O12
EQIV $1 2-X,-Y,1-Z
EQIV $2 -1/2+X,1/2-Y,-1/2+Z
EQIV $3 1/2+x,1/2-y,-1/2+z
EQIV $4 x,y,-1+z
EQIV $5 1/2+x,1/2-y,1/2+z
EQIV $6 x+1, y, z
MPLA 6 N1 C1 C2 C3 C4 C5
MPLA 6 N1_$1 C1_$1 C2_$1 C3_$1 C4_$1 C5_$1
MPLA 6 N1 C1 C2 C3 C4 C5
MPLA 6 C7_$2 C8_$2 C9_$2 C10_$2 C11_$2 N2_$2
HTAB
HTAB N2 F2A_$3
HTAB N2 F2B_$3
HTAB C6 F4A_$6
HTAB C10 F4A_$5
HTAB C12 F1A
WGHT    0.102700
FVAR       0.26840   0.66872
AG1   7    0.671755   -0.044047    0.546374    11.00000    0.05662    0.04090 =
         0.08453    0.00686    0.02711    0.00589
B1    3    0.644685    0.122960    0.814690    11.00000    0.08150    0.07748 =
         0.06355   -0.00350    0.00963   -0.01063
part 1
F1A   6    0.733264    0.083135    0.750864    21.00000    0.23652    0.22638 =
         0.20293   -0.03384    0.08840    0.00397
F2A   6    0.729469    0.178624    0.905026    21.00000    0.09014    0.07900 =
         0.12001   -0.05297    0.04308   -0.02508
F3A   6    0.603405    0.067128    0.903022    21.00000    0.13814    0.14658 =
         0.08997   -0.00815    0.02580   -0.05342
F4A   6    0.518574    0.159673    0.740747    21.00000    0.10193    0.28046 =
         0.17295    0.00921   -0.01396    0.07021
part 2
F1B   6    0.734762    0.073312    0.761865   -21.00000    0.11239    0.05274 =
         0.06650   -0.03360    0.05017   -0.00455
F2B   6    0.670588    0.203466    0.769718   -21.00000    0.10814    0.05679 =
         0.11260   -0.01339    0.02197   -0.00647
F3B   6    0.680447    0.119046    0.948712   -21.00000    0.14803    0.15513 =
         0.12465   -0.02428    0.03661    0.01001
F4B   6    0.533017    0.094146    0.710038   -21.00000    0.15352    0.08959 =
         0.05656   -0.02906    0.01541   -0.03866
part 0
N1    4    0.779878    0.040231    0.444192    11.00000    0.04906    0.03456 =
         0.06927    0.00078    0.01751    0.00688
N2    4    1.108638    0.180642    0.520954    11.00000    0.07372    0.04797 =
         0.12661   -0.00157    0.05447    0.00015
AFIX  43
H2    2    1.163581    0.206587    0.476475    11.00000   -1.20000
AFIX   0
N3    4    0.921376    0.362997    0.852177    11.00000    0.05061    0.03762 =
         0.07799   -0.00362    0.01817   -0.00448
C1    1    0.895802    0.088135    0.511343    11.00000    0.05749    0.03775 =
         0.06239   -0.00072    0.02247    0.01302
AFIX  43
H1    2    0.921036    0.090060    0.607115    11.00000   -1.20000
AFIX   0
C2    1    0.982030    0.135620    0.448153    11.00000    0.05821    0.03504 =
         0.08063    0.00330    0.03237    0.01092
C3    1    0.944459    0.134198    0.310695    11.00000    0.09152    0.04918 =
         0.07882    0.02124    0.04197    0.02452
AFIX  43
H3    2    1.001847    0.166032    0.265050    11.00000   -1.20000
AFIX   0
C4    1    0.821868    0.085950    0.237951    11.00000    0.11477    0.06134 =
         0.05975    0.01288    0.03378    0.02471
AFIX  43
H4    2    0.793409    0.085127    0.142000    11.00000   -1.20000
AFIX   0
C5    1    0.741360    0.038974    0.306663    11.00000    0.07329    0.04684 =
         0.06719   -0.00320    0.01408    0.01540
AFIX  43
H5    2    0.657952    0.005335    0.257157    11.00000   -1.20000
AFIX   0
C6    1    1.154060    0.186890    0.664663    11.00000    0.05093    0.04507 =
         0.11057   -0.01876    0.01444    0.00587
AFIX  23
H6A   2    1.261333    0.204877    0.694737    11.00000   -1.20000
H6B   2    1.149108    0.128962    0.701546    11.00000   -1.20000
AFIX   0
C7    1    1.065861    0.246792    0.728046    11.00000    0.04555    0.03625 =
         0.08530   -0.00144    0.01053   -0.00351
C8    1    0.967773    0.308509    0.652723    11.00000    0.05637    0.04763 =
         0.07439   -0.00811    0.00896    0.01279
AFIX  43
H8    2    0.948648    0.311898    0.557561    11.00000   -1.20000
AFIX   0
C9    1    0.899550    0.364151    0.718706    11.00000    0.04737    0.04444 =
         0.07838    0.00050    0.01055    0.00622
AFIX  43
H9    2    0.832937    0.405929    0.666589    11.00000   -1.20000
AFIX   0
C10   1    1.012419    0.302623    0.923914    11.00000    0.07181    0.04191 =
         0.07417    0.01035    0.00776   -0.00827
AFIX  43
H10   2    1.027425    0.299180    1.018551    11.00000   -1.20000
AFIX   0
C11   1    1.085836    0.244582    0.862733    11.00000    0.05449    0.03487 =
         0.09160    0.00816    0.01343    0.00172
AFIX  43
H11   2    1.150938    0.202809    0.916506    11.00000   -1.20000
AFIX   0
part 1
C12   1    1.021972    0.040942    0.980101    10.50000    0.14547    0.28896 =
         0.35567   -0.01414    0.10591   -0.01563
AFIX 133
H12A  2    1.026394    0.082937    1.051361    10.50000   -1.50000
H12B  2    0.947738    0.059428    0.896052    10.50000   -1.50000
H12C  2    1.121670    0.036150    0.965826    10.50000   -1.50000
AFIX   0
part 2
O12   5    1.021972    0.040942    0.980101    10.50000    0.14547    0.28896 =
         0.35567   -0.01414    0.10591   -0.01563
AFIX 143
H12   2    1.110068    0.037739    0.973497    10.50000   -1.50000
part 0
HKLF 4
REM  3N4AgBF4 in P2(1)/n
REM R1 =  0.0526 for   1883 Fo > 4sig(Fo)  and  0.0821 for all   2821 data
REM    227 parameters refined using     31 restraints
END
;
data_New_Global_Publ_Block
_journal_date_recd_electronic     2015-09-23
_journal_date_accepted     2015-10-01
_journal_name_full     'Acta Crystallographica, Section E'
_journal_year     2015
_journal_volume     71
_journal_issue     11
_journal_page_first     1287
_journal_page_last     1289
_journal_paper_category     GM
_journal_paper_doi     10.1107/S205698901501837X
_journal_coeditor_code     CV5498
loop_
    _publ_contact_author_name
    _publ_contact_author_address
    _publ_contact_author_email
    'Park, Ki-Min'
;
Research Institute of Natural Sciences,
Gyeongsang National University, Jinju 52828, S. Korea
;
 'kmpark@gnu.ac.kr'
    'Kang, Youngjin'
;
Division of Science Education, Kangwon National University,
Chuncheon 24341, S. Korea
;
 kangy@kangwon.ac.kr
_publ_section_title
;\
Crystal structure of a helical silver(I) coordination polymer based on an
unsymmetrical dipyridyl ligand:
<i>catena</i>-poly[[silver(I)-<i>\m</i>-<i>N</i>-(pyridine-4-ylmethyl)\
pyridine-3-amine-<i>\k</i>^2^<i>N</i>:<i>N</i>'] tetrafluoridoborate methanol
hemisolvate]
;
loop_
    _publ_author_name
    _publ_author_footnote
    _publ_author_address
    'Moon, Suk-Hee' .
;
Department of Food and Nutrition, Kyungnam College of Information and
Technology, Busan 47011, South Korea
;
    'Kang, Youngjin' .
;
Division of Science Education, Kangwon National University,
Chuncheon 24341, South Korea
;
    'Park, Ki-Min' .
;
Research Institute of Natural Science, Gyeongsang National University,
Jinju 52828, South Korea
;
_publ_section_synopsis
;
The reaction of AgBF~4~ with the unsymmetrical ligand
<i>N</i>-(pyridin-4-ylmethyl)pyridine-3-amine afforded a helical coordination
polymer. The Ag^I^ atom adopts a slightly distorted linear coordination
geometry. The symmetry-related right- and left-handed helical chains are
arranged alternately <i>via</i> Ag...Ag and Ag...F interactions and \p--\p
stacking interactions, resulting in the formation of a two-dimensional
supramolecular network.
;
