# Supplementary material for: Crystal structure of a helical silver(I) coordination polymer based on an unsymmetrical dipyridyl ligand: catena-poly[[silver(I)-μ-N-(pyridin-4-ylmeth­yl)pyridine-3-amine-κ 2 N:N′] tetra­fluorido­borate methanol hemisolvate]
Source: Acta Crystallogr E Crystallogr Commun. 2015 Oct 7;71(Pt 11):1287–9. doi: 10.1107/S205698901501837X (PMC4645078; doi:10.1107/S205698901501837X)
Supplement: Supplementary file 2 [file e-71-01287-Isup2.hkl]

# 
# h,k,l, Fc-squared, Fo-squared, sigma(Fo-squared) and status flag 
# 
data_I
_shelx_title ' 3N4AgBF4 in P2(1)/n' 
_shelx_refln_list_code          4 
_shelx_F_calc_maximum      225.93 
_exptl_crystal_F_000       780.00 
_reflns_d_resolution_high  0.8108 
 
loop_ 
 _symmetry_equiv_pos_as_xyz 
 'x, y, z' 
 '-x+1/2, y+1/2, -z+1/2' 
 '-x, -y, -z' 
 'x-1/2, -y-1/2, z-1/2' 
 
_cell_length_a     9.2597 
_cell_length_b    15.6485 
_cell_length_c    10.3574 
_cell_angle_alpha  90.000 
_cell_angle_beta  107.185 
_cell_angle_gamma  90.000 
 
_shelx_F_squared_multiplier     1.000 
 
loop_ 
 _refln_index_h 
 _refln_index_k 
 _refln_index_l 
 _refln_F_squared_calc 
 _refln_F_squared_meas 
 _refln_F_squared_sigma 
 _refln_observed_status 
   2   0   0     1352.57     1550.41     27.07 o 
   4   0   0      594.00      588.39     34.43 o 
   6   0   0     2897.99     2676.21     81.71 o 
   8   0   0      574.17      565.66     55.80 o 
  10   0   0        4.37       12.35     44.14 o 
   1   1   0     5631.26     8095.79    282.05 o 
   2   1   0      202.05      209.31     11.78 o 
   3   1   0    17624.69    15447.68    357.37 o 
   4   1   0      129.49      151.88      8.25 o 
   5   1   0     2261.30     2349.32     76.83 o 
   6   1   0       49.40       68.07     10.05 o 
   7   1   0      224.33      255.86     17.46 o 
   8   1   0       36.69       39.89     23.89 o 
   9   1   0      780.53      744.08     47.40 o 
  10   1   0       11.34       -6.85     28.12 o 
   0   2   0    12826.41    14059.01     89.12 o 
   1   2   0       13.10       30.26      4.49 o 
   2   2   0    21195.63    23698.68   1008.66 o 
   3   2   0     1607.90     1422.55     49.93 o 
   4   2   0      401.98      427.87     13.37 o 
   5   2   0     2945.95     2911.15     65.14 o 
   6   2   0     2919.62     2690.44     68.43 o 
   7   2   0      436.33      507.56     23.12 o 
   8   2   0      360.96      371.76     32.27 o 
   9   2   0       77.21       26.80     29.43 o 
  10   2   0        4.54        7.79     29.41 o 
   1   3   0       63.89       42.31      9.19 o 
   2   3   0    25195.93    29272.86    806.33 o 
   3   3   0    12380.70    13067.73    704.17 o 
   4   3   0     2948.49     3058.60     67.36 o 
   5   3   0      370.73      325.52     17.59 o 
   6   3   0      172.06      180.58     14.32 o 
   7   3   0      278.88      299.30     20.10 o 
   8   3   0      137.82      133.29     21.36 o 
   9   3   0      464.70      525.19     55.59 o 
  10   3   0      291.48      297.81     37.22 o 
   0   4   0       53.28       38.21     10.86 o 
   1   4   0      404.44      468.21     26.87 o 
   2   4   0     3933.09     5421.22    337.63 o 
   3   4   0      769.90     1073.70     23.10 o 
   4   4   0       26.27       63.28     12.66 o 
   5   4   0     3146.61     3131.08     81.96 o 
   6   4   0      557.34      493.55     46.74 o 
   7   4   0     2782.69     2645.38     40.52 o 
   8   4   0      295.49      291.81     21.55 o 
   9   4   0       28.20      -13.35     25.59 o 
  10   4   0       13.96       -3.28     28.03 o 
   1   5   0      494.35      490.51     16.41 o 
   2   5   0     5662.78     4802.95    363.63 o 
   3   5   0       34.81       74.89     11.50 o 
   4   5   0    19214.98    18516.53    759.45 o 
   5   5   0      978.41      962.33     28.44 o 
   6   5   0       30.53       13.14     17.04 o 
   7   5   0        0.04        5.55     16.04 o 
   8   5   0      759.79      725.78     36.16 o 
   9   5   0        8.05        5.25     18.58 o 
  10   5   0      164.49      172.72     34.12 o 
   0   6   0      215.12      177.08     16.50 o 
   1   6   0     8271.27     7477.56    559.44 o 
   2   6   0      336.01      330.81     10.66 o 
   3   6   0      314.45      342.04     15.11 o 
   4   6   0      472.58      533.35     49.15 o 
   5   6   0     4406.40     4131.18    268.28 o 
   6   6   0       35.24        7.45     17.23 o 
   7   6   0     3052.89     2901.45    117.52 o 
   8   6   0       59.74       64.98     18.17 o 
   9   6   0        5.31      -10.66     22.61 o 
  10   6   0        1.42      -14.02     43.45 o 
   1   7   0      505.73      434.16     28.99 o 
   2   7   0     4087.36     3922.30    157.40 o 
   3   7   0       43.23      143.32     14.75 o 
   4   7   0     4462.51     3934.44    242.48 o 
   5   7   0      909.91      786.75     34.87 o 
   6   7   0      429.93      433.03     27.41 o 
   7   7   0      151.00      185.53     32.90 o 
   8   7   0      363.62      391.72     29.18 o 
   9   7   0      111.69      116.48     29.44 o 
  10   7   0      271.86      298.59     55.53 o 
   0   8   0     7911.41     7873.18   1151.66 o 
   1   8   0     6651.25     6481.26    443.56 o 
   2   8   0     4173.33     4754.12    203.02 o 
   3   8   0      362.77      432.69     18.55 o 
   4   8   0       34.05       29.10     12.65 o 
   5   8   0     2345.32     2138.33    163.73 o 
   6   8   0     1685.07     1593.28     61.08 o 
   7   8   0      853.32     1005.66    109.38 o 
   8   8   0        8.63        3.66     20.64 o 
   9   8   0      105.55       91.87     25.69 o 
   1   9   0     1091.19     1107.34     83.83 o 
   2   9   0     3341.90     3256.88    100.02 o 
   3   9   0     2988.52     2886.98    134.81 o 
   4   9   0     1607.55     1614.16     78.80 o 
   5   9   0      527.99      476.44     36.56 o 
   6   9   0      137.66      169.55     31.01 o 
   7   9   0       70.38       83.79     28.78 o 
   8   9   0       85.22       65.68     24.44 o 
   9   9   0      292.14      331.90     39.62 o 
   0  10   0     7595.33     7844.64   1167.28 o 
   1  10   0     1057.16     1221.01     63.63 o 
   2  10   0     1507.22     1495.53     75.46 o 
   3  10   0        8.49       14.67     17.73 o 
   4  10   0      349.44      381.97     25.89 o 
   5  10   0       63.78       61.31     27.89 o 
   6  10   0      525.65      465.09     38.16 o 
   7  10   0       40.36       46.64     28.23 o 
   8  10   0      298.58      316.89     31.97 o 
   9  10   0      119.80      124.08     28.44 o 
   1  11   0     1340.42     1220.61     80.40 o 
   2  11   0       71.93      102.73     20.47 o 
   3  11   0     7527.54     7402.91    476.42 o 
   4  11   0      102.66      102.43     20.23 o 
   5  11   0       53.61       22.80     26.07 o 
   6  11   0       63.82       24.83     27.84 o 
   7  11   0      136.18      165.82     34.29 o 
   8  11   0       22.80        6.02     22.87 o 
   0  12   0     5582.52     5412.85    686.64 o 
   1  12   0      146.63      178.02     17.39 o 
   2  12   0     1328.10     1266.29     80.50 o 
   3  12   0        7.88       21.26     20.44 o 
   4  12   0       69.59       80.71     20.33 o 
   5  12   0       24.69       33.63     27.65 o 
   6  12   0     1341.22     1217.07    104.18 o 
   7  12   0        2.99       12.35     22.89 o 
   8  12   0      181.72      227.50     30.38 o 
   1  13   0     1091.17      976.22     48.03 o 
   2  13   0     1339.49     1096.90     49.83 o 
   3  13   0     1417.29     1303.86    106.21 o 
   4  13   0        3.01       11.90     26.73 o 
   5  13   0      694.26      688.65     45.10 o 
   6  13   0       17.29        7.85     30.55 o 
   7  13   0       50.63       14.65     23.27 o 
   8  13   0       18.81       40.09     25.70 o 
   0  14   0     2268.85     1914.84    248.89 o 
   1  14   0     1027.26      846.42     74.71 o 
   2  14   0      893.70      793.98     34.35 o 
   3  14   0       16.47       43.02     21.73 o 
   4  14   0       56.94       53.08     28.94 o 
   5  14   0      475.32      525.40     68.43 o 
   6  14   0      247.21      294.47     40.17 o 
   7  14   0      126.82      145.52     50.46 o 
   1  15   0        0.27       30.11     21.67 o 
   2  15   0      234.85      209.45     25.48 o 
   3  15   0      272.02      325.26     28.99 o 
   4  15   0      894.75      847.02     87.59 o 
   5  15   0      340.19      375.77     47.89 o 
   6  15   0       43.51       29.05     40.74 o 
   0  16   0       10.60       73.99     44.28 o 
   1  16   0      985.27      855.02     59.63 o 
   2  16   0      323.14      279.17     33.08 o 
   3  16   0        9.82      -20.91     22.32 o 
   4  16   0       10.30       -6.92     29.04 o 
   5  16   0      460.92      449.53     66.35 o 
   6  16   0       31.45       87.10     36.78 o 
   1  17   0        8.58       -7.33     22.58 o 
   2  17   0      818.45      751.75     50.01 o 
   3  17   0        0.24       13.92     30.73 o 
   4  17   0      851.10      752.94     98.21 o 
   5  17   0        0.93       -3.40     31.10 o 
   0  18   0      213.86      101.19     49.42 o 
   1  18   0      300.94      255.84     38.50 o 
   2  18   0      135.28      139.22     27.89 o 
   3  18   0       31.26       45.17     32.49 o 
   1  19   0      108.82      141.30     39.69 o 
 -11   0   1      228.28      234.87     56.91 o 
  -9   0   1     1483.13     1425.06     78.71 o 
  -7   0   1      897.73      813.11     33.81 o 
  -5   0   1     2103.28     1912.50    108.84 o 
  -3   0   1     5276.46     6766.49    309.93 o 
  -1   0   1     7837.68     5607.16    355.50 o 
   1   0   1      362.92      901.45     18.88 o 
   3   0   1     6405.27     9413.76     76.62 o 
   5   0   1     4524.56     4442.58    418.94 o 
   7   0   1       19.82       13.75     19.18 o 
   9   0   1      653.68      723.36     60.38 o 
 -11   1   1       75.40       36.50     31.02 o 
 -10   1   1       68.34       48.54     36.23 o 
  -9   1   1        0.29      -12.41     27.38 o 
  -8   1   1      329.62      314.06     42.96 o 
  -7   1   1      135.40      123.00     16.40 o 
  -6   1   1     5017.13     4744.38    152.80 o 
  -5   1   1      112.03      119.55      8.68 o 
  -4   1   1     4366.30     4315.43    119.29 o 
  -3   1   1      210.57      184.38      7.39 o 
  -2   1   1     1174.73     1314.06     55.58 o 
  -1   1   1      984.00     1041.19     43.37 o 
   0   1   1    35546.21    41930.88    939.50 o 
   1   1   1    10397.87    10428.15    455.69 o 
   2   1   1    35409.44    36893.56    191.13 o 
   3   1   1      420.30      530.24     14.65 o 
   4   1   1      115.08      123.95     11.22 o 
   5   1   1     2746.35     2903.50     88.46 o 
   6   1   1     1729.48     1550.49     82.29 o 
   7   1   1        1.54       12.34     12.88 o 
   8   1   1      743.42      735.76     40.78 o 
   9   1   1       45.10       39.50     27.55 o 
  10   1   1       12.64        9.39     27.83 o 
 -11   2   1       19.70       20.80     32.88 o 
 -10   2   1      165.93      174.83     33.22 o 
  -9   2   1     1152.45     1046.36     47.21 o 
  -8   2   1      397.09      438.72     27.06 o 
  -7   2   1      895.06      902.07     29.41 o 
  -6   2   1      221.33      234.03     11.86 o 
  -5   2   1     1126.82     1229.21     39.79 o 
  -4   2   1     1335.72     1252.24     32.63 o 
  -3   2   1     5169.33     5276.20    174.47 o 
  -2   2   1     5061.39     5171.89    188.89 o 
  -1   2   1    11048.83    10532.94    481.87 o 
   0   2   1      561.19      481.62      7.96 o 
   1   2   1     1257.59     1248.68     65.96 o 
   2   2   1    12406.22    11781.26    212.40 o 
   3   2   1    14702.96    17577.76    244.40 o 
   4   2   1     2564.89     2723.80    131.36 o 
   5   2   1     3899.78     3683.00    130.28 o 
   6   2   1       71.73       58.49     13.09 o 
   7   2   1       29.72       33.30     13.48 o 
   8   2   1        1.03       -2.47     18.22 o 
   9   2   1      296.71      324.71     34.77 o 
  10   2   1       39.40       44.99     30.87 o 
 -11   3   1      170.15      155.10     38.94 o 
 -10   3   1       68.95       72.05     31.69 o 
  -9   3   1       15.72      -12.90     24.63 o 
  -8   3   1      363.67      327.75     25.11 o 
  -7   3   1     1137.12     1163.01     30.72 o 
  -6   3   1     1336.24     1290.23     60.94 o 
  -5   3   1     3575.54     3366.31    119.46 o 
  -4   3   1     2131.56     1659.71     48.34 o 
  -3   3   1      927.20     1221.01     36.09 o 
  -2   3   1    31721.42    28690.18   1186.07 o 
  -1   3   1    18078.69    18230.07    534.12 o 
   0   3   1     3973.42     4944.56    159.37 o 
   1   3   1     1030.98      640.24     30.15 o 
   2   3   1     4900.67     4844.90     45.81 o 
   3   3   1      470.43      641.86     98.06 o 
   4   3   1      453.03      475.76     22.62 o 
   5   3   1     1848.40     1840.29    110.86 o 
   6   3   1     1073.92      957.82     36.45 o 
   7   3   1     1395.12     1281.07     34.16 o 
   8   3   1      356.81      425.15     23.75 o 
   9   3   1       48.45       89.30     28.70 o 
  10   3   1        0.17        7.29     30.34 o 
 -10   4   1      127.34      108.51     37.76 o 
  -9   4   1       39.77       37.63     21.09 o 
  -8   4   1      991.71     1144.27     39.89 o 
  -7   4   1      773.53      779.30     27.48 o 
  -6   4   1      253.73      245.61     18.17 o 
  -5   4   1        0.46       11.43     13.64 o 
  -4   4   1     2856.90     2923.11    105.52 o 
  -3   4   1     5017.79     4450.67    250.39 o 
  -2   4   1    51043.90    48609.65   2673.96 o 
  -1   4   1     1938.53     2301.51     63.15 o 
   0   4   1     2223.91     2453.28    110.98 o 
   1   4   1    10536.10    11550.69    529.13 o 
   2   4   1     5899.41     5793.96    210.25 o 
   3   4   1      281.00      223.66     13.60 o 
   4   4   1     5716.00     5122.86    286.92 o 
   5   4   1     1539.85     1618.23     96.76 o 
   6   4   1      555.49      552.92     40.01 o 
   7   4   1       42.60       37.21     17.77 o 
   8   4   1      192.87      274.06     27.30 o 
   9   4   1      106.18       74.17     29.29 o 
  10   4   1      189.04      154.56     33.52 o 
 -10   5   1        0.04      -11.42     29.78 o 
  -9   5   1       45.47       20.92     21.14 o 
  -8   5   1        1.84       -3.61     16.44 o 
  -7   5   1     2620.20     2388.55     94.11 o 
  -6   5   1      413.13      379.31     21.06 o 
  -5   5   1     7631.13     6507.01    357.62 o 
  -3   5   1        1.07       15.44      6.18 o 
  -2   5   1     1061.90     1103.48     58.88 o 
  -1   5   1     1519.06     1320.60     54.10 o 
   1   5   1    10493.84    11476.41    470.00 o 
   2   5   1      318.85      339.56     18.54 o 
   3   5   1       64.68       46.21     10.59 o 
   4   5   1        3.96       22.33     11.97 o 
   5   5   1     1504.02     1409.18     74.68 o 
   6   5   1      137.05      144.07     19.10 o 
   7   5   1     2342.47     2241.40     84.12 o 
   8   5   1       62.01       50.92     20.36 o 
   9   5   1      145.25      147.57     28.43 o 
  10   5   1        0.05      -19.43     38.59 o 
 -10   6   1      228.82      255.14     54.00 o 
  -9   6   1        6.41       -8.64     24.63 o 
  -8   6   1      399.90      401.86     24.49 o 
  -7   6   1       27.76       35.12     17.76 o 
  -6   6   1      179.27      196.28     19.06 o 
  -5   6   1       19.87        6.41     13.86 o 
  -4   6   1    13263.90    13502.65    886.01 o 
  -3   6   1      861.51      754.13     19.13 o 
  -2   6   1    12031.27    11015.94    491.90 o 
  -1   6   1      162.02      194.43     13.75 o 
   0   6   1      153.15      122.91     10.27 o 
   1   6   1      162.01      213.51     11.69 o 
   2   6   1     2261.61     2597.77    180.05 o 
   3   6   1       35.61       64.07      9.95 o 
   4   6   1     5756.46     5819.18    256.68 o 
   5   6   1      288.18      281.46     21.93 o 
   6   6   1      989.19     1001.92     76.96 o 
   7   6   1       21.40       -1.96     19.26 o 
   8   6   1      153.01      196.06     30.91 o 
   9   6   1       37.95       44.43     26.34 o 
  10   6   1      256.42      248.06     52.75 o 
 -10   7   1       16.23       37.13     29.18 o 
  -9   7   1        2.54      -15.26     25.91 o 
  -8   7   1        3.58        7.11     17.33 o 
  -7   7   1      256.77      210.97     20.58 o 
  -6   7   1      663.71      716.34     42.58 o 
  -5   7   1     6419.94     5815.10    317.85 o 
  -4   7   1     2278.97     2253.48    123.30 o 
  -3   7   1     1617.93     1442.56     53.30 o 
  -2   7   1      732.92      481.17     18.69 o 
  -1   7   1     7086.19     6989.15    453.85 o 
   0   7   1     1061.97     1007.20     60.75 o 
   1   7   1    13019.10    13752.76    413.10 o 
   2   7   1     1653.70     1541.92     49.55 o 
   3   7   1      326.74      279.28     21.76 o 
   4   7   1       51.91       54.60     15.61 o 
   5   7   1      780.68      749.11     29.26 o 
   6   7   1      201.85      206.81     29.54 o 
   7   7   1     1566.68     1471.91    144.92 o 
   8   7   1       45.92       18.00     25.61 o 
   9   7   1      187.61      173.27     26.03 o 
 -10   8   1      149.24      140.89     33.17 o 
  -9   8   1      272.30      358.29     37.49 o 
  -8   8   1      598.85      634.75     34.14 o 
  -7   8   1      817.45      815.05     54.33 o 
  -6   8   1      408.25      400.63     34.12 o 
  -5   8   1     1922.64     1708.32     97.60 o 
  -4   8   1     3455.02     3498.76    209.66 o 
  -3   8   1      663.13      588.04     22.30 o 
  -2   8   1     5749.44     5978.47    377.42 o 
  -1   8   1     1383.29     1428.50    113.24 o 
   0   8   1     3204.73     3115.76    175.48 o 
   1   8   1        2.58        1.69      9.53 o 
   2   8   1     1589.79     1664.32     23.84 o 
   3   8   1     1245.52     1181.06     80.18 o 
   4   8   1     3174.64     3251.13    152.30 o 
   5   8   1      432.21      477.77     35.69 o 
   6   8   1      373.03      386.74     34.62 o 
   7   8   1       18.99      -18.22     27.41 o 
   8   8   1       98.46       62.20     28.74 o 
   9   8   1      138.87      129.65     26.55 o 
  -9   9   1       12.21        9.61     29.01 o 
  -8   9   1       78.77       95.14     28.35 o 
  -7   9   1     1319.70     1229.17     54.51 o 
  -6   9   1     1710.13     1667.52     90.36 o 
  -5   9   1      541.27      547.73     29.57 o 
  -4   9   1     2210.08     2150.39     95.57 o 
  -3   9   1      946.08     1000.05     55.73 o 
  -2   9   1     1041.44      907.95     73.31 o 
  -1   9   1      219.87      275.81     18.91 o 
   0   9   1     5700.20     4725.25    352.15 o 
   1   9   1     2499.37     2852.75    127.77 o 
   2   9   1     2792.96     2703.44     42.04 o 
   3   9   1      557.53      550.90     26.66 o 
   4   9   1       84.30       79.64     18.75 o 
   5   9   1      759.65      741.31     66.56 o 
   6   9   1      852.61      899.02     44.52 o 
   7   9   1       76.87       67.62     32.90 o 
   8   9   1      276.97      277.12     35.92 o 
   9   9   1       57.79       39.77     25.91 o 
  -9  10   1      496.57      540.06     36.23 o 
  -8  10   1       74.84       58.00     24.05 o 
  -7  10   1      199.09      212.99     27.16 o 
  -6  10   1      243.71      250.76     25.82 o 
  -5  10   1       84.49      100.91     21.76 o 
  -4  10   1      351.81      456.51     30.94 o 
  -3  10   1     5655.03     5271.57    337.39 o 
  -2  10   1     1787.99     1795.45    122.02 o 
  -1  10   1     2692.60     2456.45    198.52 o 
   0  10   1     1153.98     1148.72     67.28 o 
   1  10   1      749.43      648.14     22.05 o 
   2  10   1      493.42      594.52     36.58 o 
   3  10   1     4360.78     4195.48     97.63 o 
   4  10   1      268.56      288.18     24.61 o 
   5  10   1     1317.92     1415.08    126.32 o 
   6  10   1       15.74       12.88     26.55 o 
   7  10   1        1.16      -22.32     31.86 o 
   8  10   1       13.16       12.06     29.39 o 
   9  10   1      236.71      256.69     31.33 o 
  -9  11   1       40.27       28.11     25.85 o 
  -8  11   1      387.27      419.23     33.05 o 
  -7  11   1        0.16      -15.38     21.01 o 
  -6  11   1     1498.14     1459.36     68.67 o 
  -5  11   1      345.44      374.11     29.22 o 
  -4  11   1        9.41       20.36     18.53 o 
  -3  11   1        5.03       -1.62     17.87 o 
  -2  11   1      364.58      289.96     19.11 o 
  -1  11   1       41.86       64.09     15.09 o 
   0  11   1     6124.47     5071.31    351.53 o 
   1  11   1        0.47       64.17     17.10 o 
   2  11   1     3985.27     3972.32    157.78 o 
   3  11   1        1.14        0.68     18.12 o 
   4  11   1        0.36        9.57     18.68 o 
   5  11   1        1.92       12.39     26.77 o 
   6  11   1     1000.54     1035.58     99.11 o 
   7  11   1       21.75       28.45     29.04 o 
   8  11   1      206.27      173.05     36.29 o 
  -8  12   1       71.14       35.44     32.55 o 
  -7  12   1      338.84      397.08     32.40 o 
  -6  12   1       11.54      -10.68     20.15 o 
  -5  12   1       16.37        5.87     20.19 o 
  -4  12   1       43.67       45.67     19.75 o 
  -3  12   1     1477.84     1282.31    104.19 o 
  -2  12   1      461.01      491.87     50.14 o 
  -1  12   1     2592.70     2360.82    147.99 o 
   0  12   1       88.95       71.17     15.63 o 
   1  12   1      127.41      117.33     16.59 o 
   2  12   1      352.38      448.61     27.55 o 
   3  12   1     3856.41     3761.03    222.19 o 
   4  12   1       42.20       61.48     21.06 o 
   5  12   1      973.20      935.62     68.92 o 
   6  12   1        0.69       11.87     28.48 o 
   7  12   1        1.35       28.05     31.34 o 
   8  12   1       40.49       41.52     33.09 o 
  -8  13   1       41.71       42.28     26.29 o 
  -7  13   1       17.12       11.50     23.76 o 
  -6  13   1      729.27      768.36    153.87 o 
  -5  13   1      321.84      355.54     40.53 o 
  -4  13   1      627.38      614.37     74.47 o 
  -3  13   1      114.33      116.19     22.86 o 
  -2  13   1      296.04      296.58     26.05 o 
  -1  13   1      481.50      506.82     24.02 o 
   0  13   1     3435.15     2991.64    205.51 o 
   1  13   1      323.44      318.09     26.15 o 
   2  13   1     1971.58     2057.70    117.15 o 
   3  13   1        0.72       23.61     19.39 o 
   4  13   1       20.07       17.76     20.51 o 
   5  13   1      211.53      154.81     54.76 o 
   6  13   1      422.03      426.55     42.57 o 
   7  13   1       50.09       24.60     32.10 o 
  -7  14   1      280.84      265.09     39.32 o 
  -6  14   1       37.71       32.48     46.99 o 
  -5  14   1       89.35      128.20     33.35 o 
  -4  14   1      773.41      730.97     86.97 o 
  -3  14   1     1138.57     1063.17     75.51 o 
  -2  14   1      305.60      347.48     41.50 o 
  -1  14   1      184.39      173.85     23.72 o 
   0  14   1      291.77      277.74     21.20 o 
   1  14   1      279.65      317.38     28.97 o 
   2  14   1      910.42      998.49     36.78 o 
   3  14   1      239.61      264.85     26.56 o 
   4  14   1      533.89      550.80     42.74 o 
   5  14   1      496.73      556.87     46.16 o 
   6  14   1        0.89      -11.01     46.50 o 
   7  14   1       18.08      -11.31     31.71 o 
  -7  15   1      126.21      120.22     36.74 o 
  -6  15   1       78.38       50.31     44.63 o 
  -5  15   1      876.22      916.84    133.95 o 
  -4  15   1      260.59      278.37     70.31 o 
  -3  15   1      101.31      107.10     29.71 o 
  -2  15   1      564.30      611.94     32.92 o 
  -1  15   1      465.52      499.27     51.36 o 
   0  15   1      405.34      414.56     32.11 o 
   1  15   1     2124.81     1761.86    153.56 o 
   2  15   1      364.37      370.03     28.66 o 
   3  15   1       25.24       21.33     22.02 o 
   4  15   1        5.20        8.17     28.25 o 
   5  15   1      327.45      377.57     43.86 o 
   6  15   1       46.11      120.34     34.88 o 
  -6  16   1        2.84        9.02     33.21 o 
  -5  16   1       51.05       29.75     34.71 o 
  -4  16   1      851.85      753.02     68.23 o 
  -3  16   1       15.07       37.00     28.38 o 
  -2  16   1     1700.12     1523.13    129.91 o 
  -1  16   1       46.67       41.51     22.04 o 
   0  16   1        2.37      -46.05     23.03 o 
   1  16   1        9.07        8.46     20.83 o 
   2  16   1      118.80      110.97     24.64 o 
   3  16   1      186.82      166.03     33.00 o 
   4  16   1      755.58      757.44     87.66 o 
   5  16   1       78.56      113.68     34.27 o 
  -5  17   1      573.91      630.98     50.10 o 
  -4  17   1       18.22       -3.38     29.98 o 
  -3  17   1       92.00       80.04     30.92 o 
  -2  17   1        0.04       -7.58     22.24 o 
  -1  17   1      753.96      580.27     45.67 o 
   0  17   1       54.72       71.84     33.77 o 
   1  17   1      393.85      349.85     31.02 o 
   2  17   1        0.03       43.02     26.44 o 
   3  17   1       50.96       34.34     23.75 o 
   4  17   1       47.52       75.33     34.64 o 
  -4  18   1      393.66      410.68    117.02 o 
  -3  18   1       45.10       45.68     30.48 o 
  -2  18   1     1006.22      904.97     41.82 o 
  -1  18   1       79.69       91.02     51.08 o 
   0  18   1      176.94      155.48     38.87 o 
   1  18   1       10.92       11.58     31.72 o 
   2  18   1      184.12      194.17     30.16 o 
   3  18   1       41.16       29.75     32.50 o 
  -1  19   1       21.40       -1.99     35.93 o 
   0  19   1       68.25       79.33     35.34 o 
   1  19   1      406.33      432.64     45.78 o 
 -10   0   2      188.35      242.92     49.70 o 
  -8   0   2        5.48       10.69     33.32 o 
  -6   0   2     6012.12     5858.11    356.19 o 
  -4   0   2     9143.07     8365.67    233.16 o 
  -2   0   2       34.08       32.46      6.91 o 
   0   0   2     5467.77     5183.15     50.11 o 
   2   0   2     7452.85     9468.36     85.72 o 
   4   0   2      151.96      169.31     16.78 o 
   6   0   2     1394.18     1297.37    100.22 o 
   8   0   2      551.40      553.03     54.55 o 
  10   0   2      119.72       88.29     47.20 o 
 -11   1   2       12.74       21.10     30.28 o 
 -10   1   2       75.20       53.95     31.16 o 
  -9   1   2     2128.22     2052.46     59.13 o 
  -8   1   2      294.21      317.64     26.90 o 
  -7   1   2     2407.12     2393.94     96.61 o 
  -6   1   2      102.81      109.66     12.59 o 
  -5   1   2        3.08        1.12      7.38 o 
  -4   1   2     1113.10     1206.85     39.92 o 
  -3   1   2    13075.46    10807.10    355.44 o 
  -2   1   2     1030.90      814.01     31.04 o 
  -1   1   2      193.42      246.95     15.21 o 
   0   1   2     5989.93     7860.00     44.48 o 
   1   1   2      255.04      235.06     12.73 o 
   2   1   2      202.79      278.33     12.56 o 
   3   1   2     9288.99     9884.62    255.00 o 
   4   1   2      298.91      304.79     16.32 o 
   5   1   2     4420.34     4445.96    218.68 o 
   6   1   2       33.66       14.33     14.11 o 
   7   1   2       90.55      146.83     29.91 o 
   8   1   2       28.56        8.09     21.84 o 
   9   1   2      211.94      195.08     44.77 o 
  10   1   2        5.42       -4.83     27.65 o 
 -11   2   2      149.26      144.66     36.92 o 
 -10   2   2      179.26      128.86     32.62 o 
  -9   2   2       76.66       63.09     28.41 o 
  -8   2   2      317.82      345.61     25.53 o 
  -7   2   2      700.57      711.41     38.58 o 
  -6   2   2     5105.05     4905.05    236.30 o 
  -5   2   2     1236.80     1392.19     58.59 o 
  -4   2   2     7045.81     6185.96    275.06 o 
  -3   2   2     3151.74     2374.87    137.24 o 
  -2   2   2     1110.33      741.25     27.57 o 
  -1   2   2     2219.96     1970.67     86.68 o 
   0   2   2    16965.63    18693.37    277.62 o 
   1   2   2    10040.88    12345.01    377.10 o 
   2   2   2     5020.61     6731.68    262.12 o 
   3   2   2     6074.39     5623.67    265.98 o 
   4   2   2       36.73       58.10     11.66 o 
   5   2   2      448.52      420.49     36.21 o 
   6   2   2      423.46      433.69     29.43 o 
   7   2   2      606.84      568.70     38.77 o 
   8   2   2      659.52      627.82     44.07 o 
   9   2   2       49.60       38.40     26.09 o 
  10   2   2        6.21      -41.48     26.94 o 
 -11   3   2       79.21       42.75     47.47 o 
 -10   3   2        5.71        0.60     28.11 o 
  -9   3   2      134.70      130.88     22.78 o 
  -8   3   2      906.49     1041.50     43.35 o 
  -7   3   2     1923.48     1819.89    101.98 o 
  -6   3   2      453.40      476.62     22.92 o 
  -5   3   2      200.06      258.53     13.16 o 
  -4   3   2     3437.33     3247.68    222.41 o 
  -3   3   2     4540.03     4568.23    295.76 o 
  -2   3   2     8779.29     8353.10    345.35 o 
  -1   3   2    17537.50    18537.13    487.51 o 
   0   3   2     9245.23    10573.62    135.96 o 
   1   3   2       17.37       14.83      7.49 o 
   2   3   2      484.74      471.85     23.14 o 
   3   3   2     3149.59     3106.08     74.76 o 
   4   3   2     4357.89     3767.99    119.37 o 
   5   3   2     1156.99     1182.23    109.94 o 
   6   3   2      517.84      410.22     30.48 o 
   7   3   2      127.45      151.45     16.19 o 
   8   3   2       17.32        3.71     23.70 o 
   9   3   2      133.21      166.51     38.59 o 
  10   3   2       63.42       92.93     30.43 o 
 -11   4   2      312.06      249.63     41.71 o 
 -10   4   2       15.77       19.96     29.56 o 
  -9   4   2      200.89      259.74     26.48 o 
  -8   4   2       11.75        0.84     18.85 o 
  -7   4   2     1391.94     1486.37     75.48 o 
  -6   4   2      800.96      758.74     40.59 o 
  -5   4   2     2937.81     2658.51    137.35 o 
  -4   4   2     4075.98     3607.12    210.63 o 
  -3   4   2       33.66       28.71      6.07 o 
  -2   4   2      206.76      279.64     10.50 o 
  -1   4   2     5217.27     5569.86    151.85 o 
   0   4   2     5899.05     6610.09     86.60 o 
   1   4   2    17694.11    18614.31    681.12 o 
   2   4   2     1244.49     1193.75    107.75 o 
   3   4   2     4215.48     3524.82    157.98 o 
   4   4   2      850.55      870.70     49.39 o 
   5   4   2      378.60      357.73     28.29 o 
   6   4   2      490.04      539.68     26.20 o 
   7   4   2     1242.30     1447.90     71.28 o 
   8   4   2      122.70       89.18     20.43 o 
   9   4   2      134.05       74.27     41.09 o 
  10   4   2        8.64      -17.49     44.42 o 
 -10   5   2      318.48      306.27     37.27 o 
  -9   5   2       43.17       36.19     20.99 o 
  -8   5   2      508.40      593.37     68.96 o 
  -7   5   2       52.77       38.99     17.61 o 
  -6   5   2      389.05      433.45     23.40 o 
  -5   5   2       68.78       78.09     10.89 o 
  -4   5   2     1424.55     1095.51     51.97 o 
  -3   5   2       45.97       53.29      7.05 o 
  -2   5   2    29429.31    30916.79   1528.48 o 
  -1   5   2       29.79      128.31     28.31 o 
   0   5   2     6421.37     6646.99    132.64 o 
   1   5   2      642.13      929.91     25.99 o 
   2   5   2     2908.64     2303.49     87.30 o 
   3   5   2        4.27        6.36      8.36 o 
   4   5   2     4666.77     4330.70    285.54 o 
   5   5   2      238.72      226.32     18.74 o 
   6   5   2     1034.81      891.80     41.67 o 
   7   5   2        0.55       -0.89     17.26 o 
   8   5   2        0.24      -14.02     21.01 o 
 -10   6   2        1.82        9.78     23.71 o 
  -9   6   2       34.72       39.43     22.79 o 
  -8   6   2       32.37       18.92     20.19 o 
  -7   6   2      365.87      429.58     24.07 o 
  -6   6   2      239.29      259.48     19.25 o 
  -5   6   2     6773.49     6355.73    463.65 o 
  -4   6   2      879.05      924.68     48.19 o 
  -3   6   2     2946.05     2711.10    122.35 o 
  -2   6   2      110.89      182.42     12.39 o 
  -1   6   2     4009.86     4839.00    158.84 o 
   1   6   2    16397.88    17878.57    570.61 o 
   2   6   2      768.05      870.09     13.98 o 
   3   6   2     2021.70     2174.36     62.63 o 
   4   6   2       36.58       29.81     15.71 o 
   5   6   2      125.09      158.08     19.05 o 
   6   6   2        7.51        5.17     17.45 o 
   7   6   2     1088.98     1065.48     90.99 o 
   8   6   2        0.48       17.19     26.03 o 
   9   6   2      196.85      120.77     54.83 o 
 -10   7   2      209.52      234.22     35.51 o 
  -9   7   2       35.35       22.57     23.51 o 
  -8   7   2      929.34      866.03     50.39 o 
  -7   7   2      344.93      352.03     38.03 o 
  -6   7   2      131.16      129.65     19.03 o 
  -5   7   2        5.15        6.52     14.45 o 
  -4   7   2     8191.45     7990.04    337.83 o 
  -3   7   2      707.18      600.91     34.37 o 
  -2   7   2    13284.42    12630.57    496.20 o 
  -1   7   2     1481.33     1323.65     77.14 o 
   0   7   2     3767.22     4185.53     97.28 o 
   1   7   2      300.11      366.67     15.89 o 
   2   7   2        2.42       39.34      9.52 o 
   3   7   2      234.30      223.99     13.35 o 
   4   7   2     3542.08     3959.43    178.76 o 
   5   7   2      451.17      527.17     75.51 o 
   6   7   2      792.56      702.92     71.00 o 
   7   7   2       12.04       34.48     24.58 o 
   8   7   2       31.22        4.75     26.49 o 
   9   7   2       23.09      -16.74     27.68 o 
 -10   8   2       66.30      105.94     45.74 o 
  -9   8   2       51.47       51.02     28.61 o 
  -8   8   2       20.81        3.35     21.01 o 
  -7   8   2      523.03      514.85     38.49 o 
  -6   8   2       27.08       30.65     17.30 o 
  -5   8   2     1827.40     1660.07    108.55 o 
  -4   8   2     5232.44     5464.46    211.13 o 
  -3   8   2     2673.65     2362.91    145.49 o 
  -2   8   2      300.20      320.30     13.20 o 
  -1   8   2      738.78      708.30     24.29 o 
   0   8   2     5832.27     5971.12    248.17 o 
   1   8   2     3282.79     3595.08    112.08 o 
   2   8   2      666.19      558.46     18.06 o 
   3   8   2      836.62      974.97     42.09 o 
   4   8   2        2.39       27.52     39.08 o 
   5   8   2      149.98      169.41     29.21 o 
   6   8   2      379.44      408.32     35.18 o 
   7   8   2      345.11      365.55     37.12 o 
   8   8   2      134.17       91.08     32.70 o 
   9   8   2      143.75      113.13     59.55 o 
 -10   9   2       28.59       31.71     28.88 o 
  -9   9   2      408.18      439.94     40.11 o 
  -8   9   2      494.41      468.85     32.94 o 
  -7   9   2     1142.34     1134.45     65.32 o 
  -6   9   2       11.09        4.18     19.41 o 
  -5   9   2        1.19      -11.58     15.52 o 
  -4   9   2      779.72      855.51     43.36 o 
  -3   9   2     2666.02     2433.38    159.93 o 
  -2   9   2     1988.31     1743.25     76.94 o 
  -1   9   2     2122.15     1818.12     93.42 o 
   0   9   2     4478.30     5149.22    261.53 o 
   1   9   2       73.23      130.19     13.95 o 
   2   9   2      391.88      443.88     18.71 o 
   3   9   2     2351.76     2369.52     78.56 o 
   4   9   2     1420.91     1577.95     68.09 o 
   5   9   2     1317.10     1311.10     77.80 o 
   6   9   2      457.28      440.89     37.27 o 
   7   9   2       26.20       11.57     27.32 o 
   8   9   2        0.12      -29.59     31.09 o 
  -9  10   2       14.72      -39.24     32.62 o 
  -8  10   2        7.10       -9.60     22.24 o 
  -7  10   2      123.55      185.52     26.21 o 
  -6  10   2     3923.55     3912.87    196.77 o 
  -5  10   2      579.75      568.34     29.48 o 
  -4  10   2     1603.16     1417.24    103.79 o 
  -3  10   2       42.15       62.66     16.18 o 
  -2  10   2      118.82      163.68     12.33 o 
  -1  10   2      134.78      165.31     16.45 o 
   0  10   2     3226.99     3041.39    160.13 o 
   1  10   2      176.79      251.09     23.79 o 
   2  10   2     5458.97     4970.82    216.22 o 
   3  10   2      270.69      334.53     24.99 o 
   4  10   2       64.57       62.75     19.00 o 
   5  10   2       25.76       23.77     26.08 o 
   6  10   2      509.44      522.87     40.38 o 
   7  10   2       73.77       48.58     29.84 o 
   8  10   2      333.42      398.81     43.93 o 
  -9  11   2      480.96      462.59     44.34 o 
  -8  11   2        0.21       -4.41     24.15 o 
  -7  11   2      642.49      716.68     37.31 o 
  -6  11   2        9.92       -9.59     20.76 o 
  -5  11   2       72.71       58.61     20.97 o 
  -4  11   2      344.28      386.90     27.33 o 
  -3  11   2     2216.92     1772.67    138.47 o 
  -2  11   2       77.65      121.95     19.83 o 
  -1  11   2     3914.70     3381.66    221.08 o 
   0  11   2       21.31       25.14     14.45 o 
   1  11   2       43.44       46.78     14.92 o 
   2  11   2       58.06       42.16     18.78 o 
   3  11   2     2022.48     2004.56     69.44 o 
   4  11   2       88.48      157.50     28.55 o 
   5  11   2      799.94      747.09    103.90 o 
   6  11   2       46.43       74.36     46.02 o 
   7  11   2       68.24      100.04     32.35 o 
   8  11   2        3.46      -59.53     29.76 o 
  -8  12   2      161.70      135.29     28.11 o 
  -7  12   2       49.25       79.27     24.98 o 
  -6  12   2     1873.07     1829.63    135.73 o 
  -5  12   2        3.68       37.92     27.96 o 
  -4  12   2      721.33      708.15     86.41 o 
  -3  12   2       41.64       52.33     20.28 o 
  -2  12   2       28.41       17.30     13.15 o 
  -1  12   2       58.58       90.79     17.04 o 
   0  12   2     2707.07     2513.76    130.47 o 
   1  12   2       27.92      131.87     21.61 o 
   2  12   2     2852.51     2635.69    112.54 o 
   3  12   2       18.20       52.83     20.64 o 
   4  12   2      210.24      271.89     25.58 o 
   5  12   2       63.44       29.10     27.94 o 
   6  12   2      441.39      476.31     43.13 o 
   7  12   2       20.85       31.68     30.92 o 
  -8  13   2      185.22      217.26     38.40 o 
  -7  13   2      449.95      489.14     50.53 o 
  -6  13   2      131.05      171.85     34.50 o 
  -5  13   2        1.36        2.59     27.28 o 
  -4  13   2      452.88      452.94     68.92 o 
  -3  13   2     1330.75     1254.55     96.02 o 
  -2  13   2       81.42      144.27     23.64 o 
  -1  13   2      855.18      808.48     60.39 o 
   0  13   2      558.65      595.02     36.39 o 
   1  13   2       55.39       60.17     21.41 o 
   2  13   2      173.75      187.74     24.47 o 
   3  13   2      626.70      557.33     40.18 o 
   4  13   2      658.46      745.44     47.28 o 
   5  13   2      743.28      728.26     72.04 o 
   6  13   2       42.23       17.94     30.58 o 
   7  13   2        2.49       -5.23     30.25 o 
  -7  14   2        3.48       10.94     31.26 o 
  -6  14   2      198.19      192.70     37.71 o 
  -5  14   2      540.37      520.91     42.49 o 
  -4  14   2     1072.32     1105.77    190.59 o 
  -3  14   2      432.96      463.14     40.05 o 
  -2  14   2       62.46       70.54     21.25 o 
  -1  14   2      220.67      233.81     20.38 o 
   0  14   2     1148.14     1135.59     66.51 o 
   1  14   2     1096.58      980.07     36.70 o 
   2  14   2     1151.37     1131.55     59.04 o 
   3  14   2      206.74      227.64     27.15 o 
   4  14   2      122.71       99.41     24.04 o 
   5  14   2       95.56       79.91     32.09 o 
   6  14   2       83.24       59.62     46.02 o 
  -7  15   2      186.20      236.74     40.16 o 
  -6  15   2        3.33      -31.82     31.98 o 
  -5  15   2        1.76        1.27     30.20 o 
  -4  15   2      336.00      325.31     38.40 o 
  -3  15   2      149.33      194.85     32.92 o 
  -2  15   2     1722.88     1457.07     90.09 o 
  -1  15   2      492.11      490.31     31.13 o 
   0  15   2      429.46      445.31     31.49 o 
   1  15   2        2.13       -4.16     20.33 o 
   2  15   2       83.27       76.02     23.12 o 
   3  15   2      344.59      338.23     29.56 o 
   4  15   2      648.36      608.91     45.80 o 
   5  15   2      122.64      145.89     42.34 o 
   6  15   2       96.87       87.26     36.27 o 
  -6  16   2       12.85       16.79     33.79 o 
  -5  16   2      727.43      758.07     49.39 o 
  -4  16   2       74.18       84.22     33.52 o 
  -3  16   2      405.40      372.33     46.36 o 
  -2  16   2        0.35        9.25     22.48 o 
  -1  16   2      289.25      263.41     38.03 o 
   0  16   2      170.00      206.76     27.02 o 
   1  16   2      897.78      851.65     82.35 o 
   2  16   2       74.38       61.35     24.82 o 
   3  16   2       99.55       92.46     24.14 o 
   4  16   2        4.02       -5.94     32.52 o 
   5  16   2       52.15       49.32     34.41 o 
  -5  17   2        1.95        0.52     40.39 o 
  -4  17   2      241.22      249.89     58.72 o 
  -3  17   2        1.13       21.93     29.18 o 
  -2  17   2     1541.06     1311.11    126.27 o 
  -1  17   2        2.33       22.08     31.34 o 
   0  17   2      242.33      244.40     38.17 o 
   1  17   2       44.79       57.48     24.08 o 
   2  17   2       37.46       39.89     24.77 o 
   3  17   2        5.75      -13.66     23.04 o 
   4  17   2      409.07      449.26     54.76 o 
  -4  18   2       60.05       99.65     34.98 o 
  -3  18   2       49.59       31.53     31.55 o 
  -2  18   2        3.06       28.87     46.64 o 
  -1  18   2      104.43      129.07     36.99 o 
   0  18   2      115.93      133.75     36.31 o 
   1  18   2      617.66      579.64     38.10 o 
   2  18   2       32.18       34.91     25.06 o 
   3  18   2      100.53      120.21     27.77 o 
  -1  19   2      183.17      211.09     39.84 o 
   0  19   2      253.73      241.78     41.08 o 
 -11   0   3       81.81       43.86     46.22 o 
  -9   0   3     1855.33     1754.04     81.48 o 
  -7   0   3     4838.37     4604.48    558.38 o 
  -5   0   3        4.96        9.11     10.16 o 
  -3   0   3     4470.37     4375.10    278.17 o 
  -1   0   3    20158.46    20897.37    123.27 o 
   1   0   3     2075.31     2128.29     43.86 o 
   3   0   3     2757.73     2589.53     37.44 o 
   5   0   3     4249.39     4318.17    144.66 o 
   7   0   3       74.68       38.73     29.71 o 
   9   0   3       97.22      106.89     43.45 o 
 -11   1   3       12.04       12.95     31.40 o 
 -10   1   3      206.88      208.04     34.60 o 
  -9   1   3       37.55       21.98     27.45 o 
  -8   1   3       34.14       20.77     19.48 o 
  -7   1   3       26.88       36.66     14.89 o 
  -6   1   3     3953.19     3491.94    220.18 o 
  -5   1   3      428.30      395.36     15.71 o 
  -4   1   3    14590.32    12865.33    529.26 o 
  -3   1   3      731.50      927.90     34.49 o 
  -2   1   3      692.79      691.50     24.41 o 
  -1   1   3     1173.23     1290.15     47.34 o 
   0   1   3     8152.30    10857.58    387.84 o 
   1   1   3     2285.31     2327.37     84.61 o 
   2   1   3    12572.17    12511.97    157.19 o 
   3   1   3        7.41       35.01     10.36 o 
   4   1   3      654.76      717.23     23.89 o 
   5   1   3      164.50      161.12     14.19 o 
   6   1   3      334.24      321.64     27.22 o 
   7   1   3      152.22      130.95     23.60 o 
   8   1   3      313.59      299.98     44.42 o 
   9   1   3       17.59       58.72     37.06 o 
 -11   2   3       21.47       13.75     32.02 o 
 -10   2   3        1.74      -21.10     33.94 o 
  -9   2   3      532.05      578.24     77.95 o 
  -8   2   3      726.36      727.80     68.25 o 
  -7   2   3     2213.86     2363.99    166.64 o 
  -6   2   3     1167.06     1075.86     66.52 o 
  -5   2   3     2511.44     1973.31     89.61 o 
  -4   2   3     4602.06     4037.93    134.90 o 
  -3   2   3     1397.50     1539.26     71.83 o 
  -2   2   3     2091.80     1895.11     85.73 o 
  -1   2   3    11386.88    11789.31    726.49 o 
   0   2   3     3472.41     3390.62     50.67 o 
   1   2   3     1548.45     1952.59    110.40 o 
   2   2   3      673.87      860.33     16.86 o 
   3   2   3     3073.97     3275.55     97.21 o 
   4   2   3      344.05      307.49     18.47 o 
   5   2   3     2309.16     2251.14     35.58 o 
   6   2   3      913.36      970.50     41.99 o 
   7   2   3      233.81      164.18     23.32 o 
   8   2   3        5.57      -14.99     30.96 o 
   9   2   3       34.33        5.55     33.32 o 
 -11   3   3      250.51      215.46     40.12 o 
 -10   3   3      311.73      258.82     35.48 o 
  -9   3   3      500.52      560.80     55.03 o 
  -8   3   3       54.43       90.18     22.26 o 
  -7   3   3      595.73      576.57     46.28 o 
  -6   3   3     1307.99     1207.19     83.16 o 
  -5   3   3     4489.99     3660.69    176.21 o 
  -4   3   3     5416.00     4763.53    208.04 o 
  -3   3   3     1174.91     1243.32     23.09 o 
  -2   3   3      670.93      601.33     24.93 o 
  -1   3   3      111.90       81.41      7.76 o 
   0   3   3     1377.88     1174.66     21.60 o 
   1   3   3     4120.16     3798.01     78.46 o 
   2   3   3     7578.14     9119.05    379.79 o 
   3   3   3     4415.69     4938.76    125.78 o 
   4   3   3      401.63      360.94     20.01 o 
   5   3   3        0.31      -18.88     19.19 o 
   6   3   3      136.00      122.74     24.59 o 
   7   3   3      439.44      456.23     35.30 o 
   8   3   3      334.67      296.57     30.72 o 
   9   3   3      163.68      134.37     39.98 o 
 -11   4   3       10.62       -6.48     31.75 o 
 -10   4   3       77.11       34.60     30.00 o 
  -9   4   3      124.25      132.34     25.21 o 
  -8   4   3      704.81      701.72     61.34 o 
  -7   4   3      519.20      509.63     25.97 o 
  -6   4   3      665.71      658.32     46.22 o 
  -5   4   3        0.22       -3.20     10.11 o 
  -4   4   3     1109.85      923.87     37.21 o 
  -3   4   3      229.95      216.07     18.66 o 
  -2   4   3    30419.35    28899.51    700.26 o 
  -1   4   3     3448.19     3087.39     73.16 o 
   0   4   3     4986.64     5155.41    108.12 o 
   1   4   3       35.36       55.67     15.13 o 
   2   4   3       73.82       51.84     10.89 o 
   3   4   3      171.62      258.67     29.01 o 
   4   4   3     2408.37     2470.13     73.15 o 
   5   4   3      531.83      549.53     52.19 o 
   6   4   3      545.87      557.43     37.69 o 
   7   4   3       90.14       72.68     19.32 o 
   8   4   3       65.82       27.93     29.71 o 
   9   4   3       14.20       27.07     41.64 o 
 -11   5   3      518.38      503.54     55.32 o 
 -10   5   3        3.22       -6.65     22.59 o 
  -9   5   3      240.53      288.88     38.54 o 
  -8   5   3       84.73       90.95     21.92 o 
  -7   5   3      190.01      171.23     20.08 o 
  -6   5   3       38.86       26.31     16.38 o 
  -5   5   3     7016.24     6545.62    292.48 o 
  -4   5   3      252.75      254.07     13.55 o 
  -3   5   3     5607.15     5039.89    150.59 o 
  -2   5   3     1732.62     1953.15     44.20 o 
  -1   5   3     1018.17      768.76     18.64 o 
   0   5   3      341.89      364.43     12.92 o 
   1   5   3     7298.16     7002.44    354.20 o 
   2   5   3      225.18      285.40     22.08 o 
   3   5   3     4549.17     4520.38    165.83 o 
   4   5   3      630.27      583.87     55.11 o 
   5   5   3       10.68       17.22     20.96 o 
   6   5   3        1.03      -27.97     21.09 o 
   7   5   3      684.76      643.02     70.93 o 
   8   5   3        6.86       16.90     24.68 o 
   9   5   3      149.54       79.40     47.61 o 
 -10   6   3      159.08      132.01     38.08 o 
  -9   6   3        6.62       27.86     22.21 o 
  -8   6   3     2031.15     1953.04    154.02 o 
  -7   6   3       24.20        4.29     17.28 o 
  -6   6   3      826.77      777.42     58.79 o 
  -5   6   3      160.51      161.51     13.82 o 
  -4   6   3      554.47      542.12     30.29 o 
  -3   6   3      598.40      550.70     30.61 o 
  -2   6   3    13814.25    13245.89    425.44 o 
  -1   6   3       67.24      138.19     12.96 o 
   0   6   3     8260.14     9188.45    134.61 o 
   1   6   3       79.41       85.16     10.97 o 
   2   6   3      187.02      266.22     14.90 o 
   3   6   3      553.17      544.81     30.80 o 
   4   6   3     2385.90     2324.80    245.14 o 
   5   6   3       52.86       64.65     17.20 o 
   6   6   3     1226.71     1214.23     62.12 o 
   7   6   3        6.67      -41.61     24.26 o 
   8   6   3        1.11      -21.04     27.15 o 
   9   6   3        6.46      -51.78     39.56 o 
 -10   7   3       54.20       71.90     25.31 o 
  -9   7   3      375.00      409.23     45.38 o 
  -8   7   3       28.73       18.40     21.84 o 
  -7   7   3       57.40       72.23     18.67 o 
  -6   7   3        3.97        7.20     16.17 o 
  -5   7   3     3247.44     3055.81    258.56 o 
  -4   7   3      597.45      598.52     16.31 o 
  -3   7   3     2436.03     2104.21     94.05 o 
  -2   7   3      194.85      191.49     16.28 o 
  -1   7   3       55.54       59.56      8.53 o 
   0   7   3     2577.49     2488.59     61.71 o 
   1   7   3     7475.83     7712.78    219.40 o 
   2   7   3      493.60      502.02     18.23 o 
   3   7   3      981.92     1073.31     39.16 o 
   4   7   3        2.80        2.12     21.60 o 
   5   7   3        5.71       33.19     28.87 o 
   6   7   3       68.06       86.36     26.51 o 
   7   7   3      474.72      430.22     38.52 o 
   8   7   3       55.95       49.62     29.03 o 
   9   7   3      159.52       81.34     50.94 o 
 -10   8   3       61.90       51.51     29.02 o 
  -9   8   3      173.32      201.77     34.88 o 
  -8   8   3      902.45      849.46     60.05 o 
  -7   8   3      537.07      553.18     27.03 o 
  -6   8   3      702.74      617.72     43.42 o 
  -5   8   3        3.06      -12.72     15.45 o 
  -4   8   3      628.05      623.80     41.03 o 
  -3   8   3      711.94      751.56     38.78 o 
  -2   8   3     3094.10     3127.17     95.93 o 
  -1   8   3     3618.62     3189.08    144.39 o 
   0   8   3     2837.54     2714.88     61.84 o 
   1   8   3       34.90       42.86     12.63 o 
   2   8   3        4.88       13.08     11.90 o 
   3   8   3      303.81      346.72     30.89 o 
   4   8   3     1995.06     1743.28    158.87 o 
   5   8   3     1039.76     1040.49     68.30 o 
   6   8   3      724.80      747.66     92.31 o 
   7   8   3        2.39      -20.99     26.11 o 
   8   8   3       18.66       19.43     29.63 o 
 -10   9   3      116.88      158.22     36.65 o 
  -9   9   3       80.13       89.34     29.78 o 
  -8   9   3        0.60      -32.70     22.40 o 
  -7   9   3       60.36       39.72     18.65 o 
  -6   9   3      829.61      836.88     44.45 o 
  -5   9   3      920.91      862.24     44.02 o 
  -4   9   3     2682.12     2676.27    201.66 o 
  -3   9   3      647.37      599.40     31.19 o 
  -2   9   3      850.37      896.59     30.33 o 
  -1   9   3     1617.04     1718.58     48.70 o 
   0   9   3     1886.07     1778.61     62.15 o 
   1   9   3      851.50      891.52     24.06 o 
   2   9   3     3564.60     3636.73    157.68 o 
   3   9   3     1165.06     1334.66     36.49 o 
   4   9   3      312.53      331.54     32.85 o 
   5   9   3       52.38       40.35     25.38 o 
   6   9   3      157.71      146.65     30.81 o 
   7   9   3       32.06       31.62     32.09 o 
   8   9   3      136.19      143.31     35.35 o 
  -9  10   3      226.94      304.29     37.59 o 
  -8  10   3       49.06       40.99     24.26 o 
  -7  10   3     1209.38     1240.71     61.77 o 
  -6  10   3       65.97       52.18     22.00 o 
  -5  10   3      218.02      216.90     24.43 o 
  -4  10   3      135.16      123.55     20.21 o 
  -3  10   3     1629.36     1571.94     91.63 o 
  -2  10   3      380.15      438.33     19.53 o 
  -1  10   3     3515.14     3425.92    123.86 o 
   0  10   3     1000.33     1009.71     26.88 o 
   1  10   3      570.92      523.81     22.72 o 
   2  10   3      211.84      274.29     24.12 o 
   3  10   3      965.04      991.63     40.32 o 
   4  10   3      200.23      264.89     33.45 o 
   5  10   3      655.65      588.31     40.96 o 
   6  10   3      154.22      154.62     32.32 o 
   7  10   3      112.06       73.91     43.10 o 
   8  10   3       24.96        8.76     33.01 o 
  -9  11   3        3.37       -4.89     35.61 o 
  -8  11   3       20.83       -8.81     24.61 o 
  -7  11   3        1.77       -0.06     23.34 o 
  -6  11   3     2171.62     2213.42    149.19 o 
  -5  11   3        0.08       15.40     20.20 o 
  -4  11   3     3199.26     2796.90    456.21 o 
  -3  11   3        0.42       15.73     18.98 o 
  -2  11   3      159.60      181.74     15.46 o 
  -1  11   3      118.52      136.75     15.34 o 
   0  11   3      790.02      713.45     25.18 o 
   1  11   3       86.16      142.63     23.80 o 
   2  11   3     3541.26     3419.64    186.08 o 
   3  11   3       10.68       73.28     21.44 o 
   4  11   3      396.10      396.93     43.80 o 
   5  11   3       51.19       40.62     28.07 o 
   6  11   3      209.30      217.73     35.26 o 
   7  11   3        4.26      -39.15     45.18 o 
  -8  12   3        8.06       20.41     30.76 o 
  -7  12   3      644.68      628.67     38.02 o 
  -6  12   3       91.45      114.94     31.62 o 
  -5  12   3      294.95      335.48     72.18 o 
  -4  12   3       47.26       73.53     37.27 o 
  -3  12   3     1818.81     1662.50    201.04 o 
  -2  12   3       72.73      109.13     15.48 o 
  -1  12   3     2995.49     2961.53     69.90 o 
   0  12   3       49.48       74.36     17.15 o 
   1  12   3       15.84       20.17     20.18 o 
   2  12   3       18.43        8.87     19.52 o 
   3  12   3      641.50      721.80     38.19 o 
   4  12   3      129.49      149.53     31.09 o 
   5  12   3      559.92      594.38     44.56 o 
   6  12   3        3.16       -4.12     37.83 o 
   7  12   3       54.64       28.98     33.95 o 
  -8  13   3       10.17       40.14     31.68 o 
  -7  13   3       41.43       61.65     32.23 o 
  -6  13   3      800.01      788.32     70.66 o 
  -5  13   3      332.40      367.85     38.58 o 
  -4  13   3     1466.92     1433.16    185.59 o 
  -3  13   3      165.66      231.08     44.00 o 
  -2  13   3      474.97      475.87     26.10 o 
  -1  13   3       56.42       50.88     18.41 o 
   0  13   3      805.04      773.62     31.95 o 
   1  13   3      240.05      233.50     25.36 o 
   2  13   3     1418.49     1412.07     84.79 o 
   3  13   3      117.02      124.75     23.75 o 
   4  13   3      498.14      512.71     32.41 o 
   5  13   3       12.89       -9.77     31.58 o 
   6  13   3       31.21       -9.08     63.72 o 
  -7  14   3      445.88      456.67     44.51 o 
  -6  14   3      223.52      252.66     37.82 o 
  -5  14   3        2.89        4.25     31.21 o 
  -4  14   3      135.61      154.97     32.11 o 
  -3  14   3      397.30      431.52     37.27 o 
  -2  14   3      503.22      502.47     31.19 o 
  -1  14   3     1231.39     1228.05     50.29 o 
   0  14   3      751.30      736.26     34.89 o 
   1  14   3      245.38      241.58     27.13 o 
   2  14   3       13.50       22.34     20.46 o 
   3  14   3      104.54      112.30     23.49 o 
   4  14   3      239.85      219.11     27.50 o 
   5  14   3      291.77      361.12     41.72 o 
   6  14   3      201.82      174.54     38.62 o 
  -7  15   3        4.71       19.22     35.09 o 
  -6  15   3       77.31      112.84     35.75 o 
  -5  15   3      387.27      472.83     43.08 o 
  -4  15   3      596.89      575.09     90.58 o 
  -3  15   3      561.68      487.93     39.64 o 
  -2  15   3      102.52      117.50     24.79 o 
  -1  15   3       91.97       93.58     17.18 o 
   0  15   3      127.86      106.10     24.37 o 
   1  15   3      839.78      730.04     36.00 o 
   2  15   3      314.88      318.41     31.55 o 
   3  15   3      125.04      162.33     25.87 o 
   4  15   3       48.95       54.96     24.08 o 
   5  15   3        4.68       34.91     32.65 o 
  -6  16   3       96.53      105.54     38.45 o 
  -5  16   3       28.72       34.55     32.82 o 
  -4  16   3       15.82       35.32     31.06 o 
  -3  16   3        8.95       25.03     29.25 o 
  -2  16   3     1033.19      996.72    153.60 o 
  -1  16   3       27.17       60.33     33.29 o 
   0  16   3      434.57      384.91     31.32 o 
   1  16   3      123.70      111.95     25.42 o 
   2  16   3        0.07        5.23     24.14 o 
   3  16   3        0.00       -0.01     22.83 o 
   4  16   3      509.78      475.55     88.01 o 
  -5  17   3      476.71      463.94     60.18 o 
  -4  17   3        1.16        9.28     31.72 o 
  -3  17   3      217.18      217.19     36.94 o 
  -2  17   3        4.13       63.16     46.64 o 
  -1  17   3       68.87       42.28     31.41 o 
   0  17   3        8.08        3.64     56.36 o 
   1  17   3      727.07      662.01     37.15 o 
   2  17   3        1.34       29.71     24.03 o 
   3  17   3      349.81      337.85     33.76 o 
  -3  18   3       42.23       76.38     30.96 o 
  -2  18   3      769.75      707.11     72.18 o 
  -1  18   3       57.15       93.28     36.33 o 
   0  18   3      437.87      414.17     44.00 o 
   1  18   3        0.05       29.10     26.50 o 
   2  18   3       12.27        5.31     25.48 o 
 -10   0   4      245.18      214.05     50.39 o 
  -8   0   4      313.31      404.11     32.95 o 
  -6   0   4     1801.66     1691.91    244.73 o 
  -4   0   4    13300.45    12256.12    687.33 o 
  -2   0   4     2149.83     1621.72     60.24 o 
   0   0   4     7655.09     8162.08     87.17 o 
   2   0   4     7135.25     7885.15     92.17 o 
   4   0   4     2938.50     2707.25     45.20 o 
   6   0   4       66.84       92.73     29.84 o 
   8   0   4      173.36      164.08     39.28 o 
 -11   1   4       71.99       46.13     33.50 o 
 -10   1   4        0.47        9.41     29.66 o 
  -9   1   4      471.20      442.63     38.67 o 
  -8   1   4       22.89       29.23     16.27 o 
  -7   1   4     3086.99     2891.07    241.27 o 
  -6   1   4     1291.60     1257.07     71.75 o 
  -5   1   4     1204.89     1256.13     56.58 o 
  -4   1   4     1313.52     1395.72     74.75 o 
  -3   1   4     1903.26     1849.10     64.22 o 
  -2   1   4      355.44      300.01     16.93 o 
  -1   1   4     7176.47     7032.29     57.71 o 
   0   1   4     4051.79     4387.09    183.51 o 
   1   1   4     6051.01     8760.04     65.29 o 
   2   1   4        4.57        1.51     13.02 o 
   3   1   4      353.17      444.89     20.90 o 
   4   1   4       66.91      105.45     13.92 o 
   5   1   4     2521.51     2331.09     71.75 o 
   6   1   4       68.28       79.67     15.80 o 
   7   1   4      220.17      219.27     28.04 o 
   8   1   4        8.43       -9.16     22.48 o 
 -11   2   4       82.51       54.62     32.97 o 
 -10   2   4      409.56      398.70     52.89 o 
  -9   2   4      158.86      192.99     25.73 o 
  -8   2   4      185.33      216.05     44.67 o 
  -7   2   4        0.07      -14.30     15.06 o 
  -6   2   4     2036.43     2035.30     91.66 o 
  -5   2   4     1175.18     1111.17     47.70 o 
  -4   2   4     6825.07     6100.16    241.33 o 
  -3   2   4     1589.79     1258.98     49.93 o 
  -2   2   4     1886.52     1977.56    114.63 o 
  -1   2   4     1927.30     1771.26     32.92 o 
   0   2   4     3597.46     3916.42     95.30 o 
   1   2   4     1439.55     1871.40     40.12 o 
   2   2   4     6906.25     7142.60    202.52 o 
   3   2   4      649.38      807.32     23.60 o 
   4   2   4     2306.29     2285.57     31.94 o 
   5   2   4        5.08      -12.88     15.77 o 
   6   2   4        0.30      -22.93     15.85 o 
   7   2   4       12.22        7.07     22.37 o 
   8   2   4      140.63      141.07     27.19 o 
   9   2   4       32.24      -20.96     38.17 o 
 -11   3   4        3.38      -28.84     31.85 o 
 -10   3   4       41.74       39.64     31.25 o 
  -9   3   4      155.30      187.95     25.83 o 
  -8   3   4      824.91      859.70    100.98 o 
  -7   3   4      790.78      774.13     46.46 o 
  -6   3   4     2758.04     2465.93    117.30 o 
  -5   3   4      301.24      278.71     14.73 o 
  -4   3   4       20.91       19.91      9.69 o 
  -3   3   4     1613.32     1362.24     43.65 o 
  -2   3   4     8161.87     8499.93    279.15 o 
  -1   3   4     6231.66     8070.61    243.88 o 
   0   3   4     5540.20     4961.22     89.33 o 
   1   3   4      905.75      906.25     22.72 o 
   2   3   4        3.81        0.62      9.37 o 
   3   3   4        6.15        4.99     11.41 o 
   4   3   4      782.36      860.64     37.59 o 
   5   3   4      349.19      374.10     24.06 o 
   6   3   4      556.26      519.02     52.05 o 
   7   3   4      209.66      274.31     38.94 o 
   8   3   4       13.25      -13.05     34.84 o 
   9   3   4        0.27      -42.75     41.09 o 
 -11   4   4      373.70      366.95     42.94 o 
 -10   4   4      254.58      276.73     34.11 o 
  -9   4   4      980.49      992.43    130.27 o 
  -8   4   4       31.52       63.08     21.72 o 
  -7   4   4      109.23      124.27     22.21 o 
  -6   4   4      542.37      549.31     21.21 o 
  -5   4   4     2459.70     2006.85     90.31 o 
  -4   4   4     1363.42     1180.80     47.41 o 
  -3   4   4    11264.27     9859.46    303.48 o 
  -2   4   4     1071.42     1016.91     38.66 o 
  -1   4   4      682.90      584.05     26.09 o 
   0   4   4        1.26       26.29      9.51 o 
   1   4   4     1588.17     1822.51     42.72 o 
   2   4   4     1481.69     1662.77     78.46 o 
   3   4   4     2648.04     2832.13    114.71 o 
   4   4   4      382.86      430.60     47.20 o 
   5   4   4        0.13       13.08     21.44 o 
   6   4   4       31.17        1.11     21.15 o 
   7   4   4      505.23      507.64     59.13 o 
   8   4   4       48.42       36.65     42.89 o 
   9   4   4      144.34       99.53     46.09 o 
 -11   5   4        0.24       18.27     37.13 o 
 -10   5   4       17.95        2.04     24.67 o 
  -9   5   4       37.57       47.91     22.42 o 
  -8   5   4     1682.34     1795.25    193.89 o 
  -7   5   4      371.96      304.10     26.66 o 
  -6   5   4     2675.30     2171.62     93.69 o 
  -5   5   4      209.80      215.13     15.27 o 
  -4   5   4      331.54      350.57     13.41 o 
  -3   5   4      563.18      585.22     16.04 o 
  -2   5   4     7774.43     6974.55    181.07 o 
  -1   5   4      479.34      593.33     38.11 o 
   0   5   4     7874.42     7851.78    121.88 o 
   1   5   4      137.84      149.42     12.65 o 
   2   5   4        6.54       13.16     10.61 o 
   3   5   4      105.23      121.76     16.30 o 
   4   5   4     1559.74     1612.25     45.91 o 
   5   5   4        3.43      -31.87     35.61 o 
   6   5   4      678.59      670.28     84.88 o 
   7   5   4       59.12       53.47     25.69 o 
   8   5   4      123.88       79.40     46.78 o 
 -10   6   4       40.58       26.01     25.67 o 
  -9   6   4      434.82      502.84     32.82 o 
  -8   6   4        7.47        4.53     20.78 o 
  -7   6   4       55.97       38.32     18.14 o 
  -6   6   4       18.49       57.29     17.04 o 
  -5   6   4     3047.94     2631.38    109.17 o 
  -4   6   4       35.83       67.42     12.53 o 
  -3   6   4     4665.02     4222.62    151.30 o 
  -2   6   4      271.86      267.06     13.27 o 
  -1   6   4      201.15      248.86     16.99 o 
   0   6   4      653.27      674.87     17.28 o 
   1   6   4     4706.06     4780.10    100.38 o 
   2   6   4      170.18      210.38     19.64 o 
   3   6   4     1718.48     1477.74     58.93 o 
   4   6   4      127.12      106.84     23.15 o 
   5   6   4      121.21      137.79     31.86 o 
   6   6   4        8.80        7.05     24.51 o 
   7   6   4      319.32      309.55     34.98 o 
   8   6   4       23.36       -5.05     28.55 o 
 -10   7   4       30.71       33.86     25.01 o 
  -9   7   4       45.37       54.22     23.97 o 
  -8   7   4     1065.49      978.27     71.14 o 
  -7   7   4      236.52      275.79     22.36 o 
  -6   7   4     1640.58     1561.70     97.23 o 
  -5   7   4       34.02       25.50     13.31 o 
  -4   7   4      174.06      206.65     16.75 o 
  -3   7   4      441.35      440.32     17.26 o 
  -2   7   4     3224.65     2896.78     85.51 o 
  -1   7   4      610.54      790.29     19.28 o 
   0   7   4     6807.89     6503.93    101.17 o 
   1   7   4      347.76      383.84     17.09 o 
   2   7   4      579.56      598.26     24.40 o 
   3   7   4        6.50       11.20     21.54 o 
   4   7   4     1233.09     1249.16     84.47 o 
   5   7   4      139.97      138.73     27.12 o 
   6   7   4      894.93      862.30     97.10 o 
   7   7   4       36.52        1.88     26.05 o 
   8   7   4       18.61       44.80     29.37 o 
 -10   8   4      126.30      149.17     36.22 o 
  -9   8   4      350.86      356.43     47.29 o 
  -8   8   4       26.44       27.09     22.70 o 
  -7   8   4        2.09        3.20     18.17 o 
  -6   8   4      281.09      302.43     24.70 o 
  -5   8   4     1718.08     1475.11    119.54 o 
  -4   8   4     1867.08     1708.47     77.82 o 
  -3   8   4     3514.02     3344.17    152.02 o 
  -2   8   4      289.34      314.30     21.33 o 
  -1   8   4      269.59      365.40     17.25 o 
   0   8   4      426.36      527.53     20.55 o 
   1   8   4     2017.21     2051.24     76.46 o 
   2   8   4     1480.50     1351.98     51.28 o 
   3   8   4     1620.40     1695.12    107.93 o 
   4   8   4       51.59       83.42     29.08 o 
   5   8   4        6.00        0.94     32.48 o 
   6   8   4        6.08      -19.01     25.54 o 
   7   8   4       82.34       59.87     29.91 o 
   8   8   4       50.68       16.89     29.40 o 
 -10   9   4       20.03       25.94     31.19 o 
  -9   9   4      123.28       87.44     37.97 o 
  -8   9   4      251.03      192.92     26.05 o 
  -7   9   4     1125.91     1255.13     85.95 o 
  -6   9   4      478.57      491.98     26.56 o 
  -5   9   4      352.90      356.57     35.13 o 
  -4   9   4        9.56        1.79     14.03 o 
  -3   9   4      601.85      637.28     21.89 o 
  -2   9   4     1212.76     1213.86     37.37 o 
  -1   9   4     2056.58     2052.94     50.37 o 
   0   9   4      816.63      983.49     23.81 o 
   1   9   4      587.15      607.66     26.61 o 
   2   9   4      332.93      328.79     24.10 o 
   3   9   4      138.94      112.00     26.70 o 
   4   9   4      202.47      224.38     31.18 o 
   5   9   4      546.75      500.99     39.56 o 
   6   9   4      155.09      145.90     31.94 o 
   7   9   4      109.77       63.35     32.76 o 
  -9  10   4      134.21      102.93     44.98 o 
  -8  10   4       76.29       64.05     24.90 o 
  -7  10   4       27.97       28.91     22.19 o 
  -6  10   4      727.83      647.87     33.17 o 
  -5  10   4      216.68      190.65     23.64 o 
  -4  10   4     2194.82     2242.67    286.79 o 
  -3  10   4      307.07      303.96     20.11 o 
  -2  10   4     1145.23     1119.66     28.78 o 
  -1  10   4       13.27       12.02     13.46 o 
   0  10   4      446.04      440.74     20.80 o 
   1  10   4       68.85      108.10     20.55 o 
   2  10   4     2119.65     1999.00     50.86 o 
   3  10   4      328.66      381.49     38.38 o 
   4  10   4     1085.12     1034.81     86.34 o 
   5  10   4        3.44       -0.86     27.22 o 
   6  10   4       70.34       64.55     32.53 o 
   7  10   4       10.71        1.72     32.33 o 
  -9  11   4       88.84       39.96     30.57 o 
  -8  11   4        9.03       -2.38     21.94 o 
  -7  11   4      790.08      805.59     50.20 o 
  -6  11   4        5.29      -17.85     25.81 o 
  -5  11   4      526.35      522.56     53.51 o 
  -4  11   4       17.33        6.28     26.21 o 
  -3  11   4      915.80     1008.08     38.48 o 
  -2  11   4       13.82       39.90     14.47 o 
  -1  11   4     4056.95     3896.12     66.74 o 
   0  11   4       58.19       93.24     15.42 o 
   1  11   4      741.96      836.43     38.24 o 
   2  11   4        6.73        4.84     19.16 o 
   3  11   4      233.54      254.75     25.56 o 
   4  11   4       30.64       21.63     28.52 o 
   5  11   4      454.05      452.23     41.86 o 
   6  11   4       40.64       30.46     31.27 o 
   7  11   4       72.76       28.71     39.42 o 
  -8  12   4       65.75       49.69     32.74 o 
  -7  12   4        8.37       10.34     29.94 o 
  -6  12   4      550.43      606.54    120.21 o 
  -5  12   4       33.32       86.88     38.10 o 
  -4  12   4     2035.66     2070.41    205.37 o 
  -3  12   4      345.81      318.95     33.08 o 
  -2  12   4      916.60      888.81     31.00 o 
  -1  12   4       33.33       37.60     14.96 o 
   0  12   4      101.74       79.91     16.30 o 
   1  12   4       10.78       36.09     19.97 o 
   2  12   4     1984.31     1856.92     87.19 o 
   3  12   4       80.27       74.24     22.52 o 
   4  12   4      543.98      579.87     45.08 o 
   5  12   4       59.87       36.95     32.35 o 
   6  12   4        0.72       32.64     31.03 o 
  -8  13   4       52.78       91.17     35.06 o 
  -7  13   4      657.46      654.60     48.39 o 
  -6  13   4      196.16      248.56     68.57 o 
  -5  13   4      311.24      320.85     37.14 o 
  -4  13   4        1.70       11.48     26.26 o 
  -3  13   4      437.11      413.59     74.75 o 
  -2  13   4      117.69      130.56     17.17 o 
  -1  13   4     1628.88     1558.76     37.54 o 
   0  13   4      172.49      256.04     22.68 o 
   1  13   4      790.87      835.88     39.11 o 
   2  13   4        2.18        8.97     22.11 o 
   3  13   4      127.03       89.02     23.67 o 
   4  13   4      110.89      109.74     37.62 o 
   5  13   4      287.37      337.90     70.10 o 
   6  13   4       74.31       29.19     68.57 o 
  -7  14   4        7.35       -8.57     30.77 o 
  -6  14   4      136.68      113.98     37.62 o 
  -5  14   4      420.11      457.91     49.14 o 
  -4  14   4      776.75      776.11     84.95 o 
  -3  14   4      324.36      375.32     58.44 o 
  -2  14   4      511.48      542.78     40.77 o 
  -1  14   4        5.54       -7.43     15.42 o 
   0  14   4       50.52       36.11     18.51 o 
   1  14   4      559.35      595.79     33.36 o 
   2  14   4      377.47      394.52     30.55 o 
   3  14   4      129.26      121.60     24.71 o 
   4  14   4      170.43      176.28     36.24 o 
   5  14   4        0.07       15.60     33.19 o 
  -7  15   4      129.15      142.37     37.72 o 
  -6  15   4      299.96      346.11     42.05 o 
  -5  15   4       27.15       -7.82     29.20 o 
  -4  15   4       16.97       23.97     29.67 o 
  -3  15   4        5.34       -9.07     27.58 o 
  -2  15   4      457.56      494.01     38.28 o 
  -1  15   4      232.02      219.32     23.17 o 
   0  15   4      786.61      741.74     33.48 o 
   1  15   4       53.67       -2.30     29.42 o 
   2  15   4        7.28      -23.57     22.71 o 
   3  15   4       12.53      -12.48     22.17 o 
   4  15   4      192.54      138.31     49.83 o 
  -6  16   4       41.26       69.86     33.38 o 
  -5  16   4      406.17      392.38     42.67 o 
  -4  16   4      121.72      144.30     34.94 o 
  -3  16   4      643.95      655.38    108.07 o 
  -2  16   4       38.46       17.34     27.19 o 
  -1  16   4       13.35       15.23     31.65 o 
   0  16   4       32.88       16.63     19.78 o 
   1  16   4      535.28      524.11     43.07 o 
   2  16   4       56.24        1.58     36.53 o 
   3  16   4      318.30      311.92     31.96 o 
   4  16   4       51.45       10.13     32.84 o 
  -4  17   4       22.35       48.28     31.82 o 
  -3  17   4        2.02        3.62     29.76 o 
  -2  17   4      659.88      683.38     67.32 o 
  -1  17   4        2.76      -35.59     53.17 o 
   0  17   4      426.19      430.30     29.73 o 
   1  17   4       20.92        8.69     21.84 o 
   2  17   4       54.85       59.69     26.85 o 
  -3  18   4      271.95      241.50     35.81 o 
  -2  18   4       20.50       38.03     48.45 o 
  -1  18   4       21.79      -10.41     44.84 o 
   0  18   4       18.63       28.80     33.83 o 
 -11   0   5      241.76      204.33     54.14 o 
  -9   0   5      195.04      158.66     46.78 o 
  -7   0   5     1733.06     1690.72    206.14 o 
  -5   0   5     1542.94     1035.95     36.93 o 
  -3   0   5      745.43      705.59     29.05 o 
  -1   0   5     4381.74     4211.46     72.04 o 
   1   0   5     7631.00     7578.09     96.89 o 
   3   0   5       54.24       64.13     27.62 o 
   5   0   5     1994.52     2134.32    102.24 o 
   7   0   5      213.53      212.66     42.89 o 
 -11   1   5       22.41        8.16     35.54 o 
 -10   1   5      410.40      397.91     41.30 o 
  -9   1   5       48.80       50.33     21.85 o 
  -8   1   5      600.20      618.54     57.34 o 
  -7   1   5        0.02       -6.84     16.46 o 
  -6   1   5      310.32      317.39     20.45 o 
  -5   1   5      183.49      188.16     13.11 o 
  -4   1   5     9393.39     7951.64    131.64 o 
  -3   1   5      662.74      637.55     19.76 o 
  -2   1   5     6387.08     6082.47     68.09 o 
  -1   1   5      133.80      124.84     16.93 o 
   0   1   5      989.88      996.87     29.60 o 
   1   1   5       25.34       78.51     32.14 o 
   2   1   5     3598.50     4424.13    114.59 o 
   3   1   5      157.70      168.46     21.32 o 
   4   1   5     2141.62     2226.60     38.68 o 
   5   1   5       31.85       26.91     16.80 o 
   6   1   5       97.58      108.64     23.19 o 
   7   1   5       25.76       -1.14     23.22 o 
   8   1   5       56.67       60.15     29.17 o 
 -11   2   5       59.36       23.25     35.68 o 
 -10   2   5        0.05        5.04     29.94 o 
  -9   2   5       92.14      103.47     24.17 o 
  -8   2   5      353.24      381.11     28.55 o 
  -7   2   5     1801.23     1693.13    104.03 o 
  -6   2   5     2055.93     1936.69    110.42 o 
  -5   2   5     1489.85     1277.64     51.01 o 
  -4   2   5      287.61      303.93     15.26 o 
  -3   2   5       76.76       60.34     10.92 o 
  -2   2   5      498.53      311.27     25.61 o 
  -1   2   5     8069.60     7912.55    167.20 o 
   0   2   5      968.38     1076.17     31.04 o 
   1   2   5      670.34      500.33     36.30 o 
   2   2   5      686.23      701.25     29.58 o 
   3   2   5       27.18        3.46     14.59 o 
   4   2   5      204.66      129.38     15.87 o 
   5   2   5      348.25      420.63     26.78 o 
   6   2   5      314.55      325.87     26.88 o 
   7   2   5      286.90      342.96     34.80 o 
   8   2   5        0.53      -26.77     24.29 o 
 -11   3   5      147.40      130.17     37.40 o 
 -10   3   5      278.97      314.03     79.19 o 
  -9   3   5      651.87      612.91     83.64 o 
  -8   3   5      333.77      311.83     27.96 o 
  -7   3   5       42.70       35.64     17.09 o 
  -6   3   5      600.20      547.19     24.77 o 
  -5   3   5     1087.08     1110.36     65.41 o 
  -4   3   5     3048.97     2806.19    107.49 o 
  -3   3   5      948.12      888.03     41.42 o 
  -2   3   5     3005.84     3000.76    112.80 o 
  -1   3   5      884.12     1028.40     39.24 o 
   0   3   5       13.85      110.22     14.00 o 
   1   3   5      143.19      118.82     13.96 o 
   2   3   5     1783.41     1915.93     60.23 o 
   3   3   5     3139.11     3180.83    146.92 o 
   4   3   5      511.39      549.96     26.64 o 
   5   3   5        0.95       -2.90     16.98 o 
   6   3   5       28.93       21.83     19.64 o 
   7   3   5      135.70      144.37     45.67 o 
   8   3   5       27.06       33.67     26.17 o 
 -11   4   5       15.33      -16.17     35.14 o 
 -10   4   5        7.32        5.82     24.57 o 
  -9   4   5       15.58       26.53     22.83 o 
  -8   4   5      751.20      794.01     77.54 o 
  -7   4   5      580.28      492.44     29.49 o 
  -6   4   5     2859.11     2660.89    131.59 o 
  -5   4   5     1139.45     1145.69     58.49 o 
  -4   4   5      456.61      372.17     13.74 o 
  -3   4   5        5.64       10.54      8.85 o 
  -2   4   5     3153.93     3338.48    126.79 o 
  -1   4   5     1332.49     1349.43     37.87 o 
   0   4   5     5810.64     5968.51    159.77 o 
   1   4   5      445.02      567.04     22.70 o 
   2   4   5      439.67      493.74     22.26 o 
   3   4   5      184.62      199.80     17.21 o 
   4   4   5      278.50      285.83     24.35 o 
   5   4   5       96.81      104.33     21.38 o 
   6   4   5      301.94      300.35     26.53 o 
   7   4   5       56.67       31.96     21.18 o 
   8   4   5       89.34       40.12     46.92 o 
 -10   5   5       42.18       27.38     32.47 o 
  -9   5   5      749.65      766.57     86.06 o 
  -8   5   5        6.07        7.54     21.10 o 
  -7   5   5      122.12      124.59     22.62 o 
  -6   5   5       16.52       13.94     14.18 o 
  -5   5   5     1319.87     1365.95     61.91 o 
  -4   5   5      107.35       76.27     14.32 o 
  -3   5   5     3406.37     3244.98    141.19 o 
  -2   5   5      135.26      141.50     11.47 o 
  -1   5   5     1335.74     1080.94     22.91 o 
   0   5   5        0.09        8.09     13.57 o 
   1   5   5     2046.45     2022.73     30.60 o 
   2   5   5      435.45      565.37     29.36 o 
   3   5   5     1148.33     1220.74     54.70 o 
   4   5   5       21.10        7.10     17.63 o 
   5   5   5      484.97      514.04     28.92 o 
   6   5   5        0.06      -19.28     17.41 o 
   7   5   5      101.45       73.67     23.49 o 
   8   5   5        5.17      -62.33     39.42 o 
 -10   6   5        1.97        5.02     24.42 o 
  -9   6   5        0.98      -11.66     22.27 o 
  -8   6   5     1121.34     1215.89    123.16 o 
  -7   6   5        5.82       29.79     20.44 o 
  -6   6   5     2059.77     1846.74     75.20 o 
  -5   6   5        7.26       -3.19     13.18 o 
  -4   6   5      347.16      336.09     19.12 o 
  -3   6   5        5.99       -3.93     10.85 o 
  -2   6   5     2402.17     2531.91     49.36 o 
  -1   6   5      301.07      320.26     17.58 o 
   0   6   5     5723.69     5259.73    146.06 o 
   1   6   5        0.52       36.85     13.48 o 
   2   6   5     1564.04     1590.54     68.12 o 
   3   6   5       43.51       50.67     18.51 o 
   4   6   5      198.57      213.83     23.55 o 
   5   6   5        2.67       25.01     19.25 o 
   6   6   5      375.09      408.94     29.22 o 
   7   6   5       18.57       -7.36     21.63 o 
   8   6   5       70.61       50.81     47.20 o 
 -10   7   5       70.45       95.35     27.80 o 
  -9   7   5      401.59      470.52     52.76 o 
  -8   7   5       60.39       85.73     23.75 o 
  -7   7   5      123.74      133.24     20.12 o 
  -6   7   5        0.20       -6.15     18.17 o 
  -5   7   5     1450.63     1424.91     68.88 o 
  -4   7   5     1562.22     1717.05     70.17 o 
  -3   7   5     5415.21     5207.18    222.21 o 
  -2   7   5      538.10      536.19     18.56 o 
  -1   7   5      905.35      865.45     24.29 o 
   0   7   5      141.91      110.21     13.68 o 
   1   7   5      643.57      749.38     44.10 o 
   2   7   5      484.86      460.17     21.60 o 
   3   7   5      979.93     1156.59     52.94 o 
   4   7   5        6.84       17.02     19.25 o 
   5   7   5       77.06       99.45     21.94 o 
   6   7   5        4.93       14.64     21.94 o 
   7   7   5       43.46       34.26     24.08 o 
 -10   8   5        5.26      -13.49     27.85 o 
  -9   8   5       27.46       16.40     24.33 o 
  -8   8   5      481.92      489.38     32.59 o 
  -7   8   5      298.74      295.93     22.74 o 
  -6   8   5      923.12      831.90     42.96 o 
  -5   8   5      717.75      706.01     56.06 o 
  -4   8   5      111.04       98.14     17.02 o 
  -3   8   5      114.66      133.36     14.59 o 
  -2   8   5      969.91      973.74     31.82 o 
  -1   8   5     2237.95     2034.96     58.43 o 
   0   8   5     2527.38     2567.80     41.65 o 
   1   8   5      411.99      394.52     19.54 o 
   2   8   5      791.45      717.91     56.61 o 
   3   8   5       71.06      104.39     21.91 o 
   4   8   5       57.18       88.37     21.73 o 
   5   8   5      133.15       96.75     42.48 o 
   6   8   5      277.70      221.96     49.97 o 
   7   8   5      141.16      146.41     28.04 o 
  -9   9   5      320.97      322.91     31.99 o 
  -8   9   5      190.85      224.56     29.23 o 
  -7   9   5       53.60       39.70     19.07 o 
  -6   9   5      128.07      125.04     23.56 o 
  -5   9   5      531.63      614.10     46.69 o 
  -4   9   5     2018.71     1939.14    107.11 o 
  -3   9   5     1939.87     1774.36     32.56 o 
  -2   9   5     1166.11     1258.32     50.85 o 
  -1   9   5      223.85      297.31     19.62 o 
   0   9   5      232.52      199.42     15.97 o 
   1   9   5      103.31      130.74     15.42 o 
   2   9   5     1494.11     1444.63     95.54 o 
   3   9   5      578.98      539.64     38.92 o 
   4   9   5      378.06      341.48     51.08 o 
   5   9   5      115.46       95.23     45.67 o 
   6   9   5        0.03       -8.33     41.51 o 
   7   9   5        7.41       -9.30     46.09 o 
  -9  10   5       11.73       26.47     32.78 o 
  -8  10   5       32.11       19.56     28.58 o 
  -7  10   5     1128.86     1156.90     73.20 o 
  -6  10   5      101.11       84.74     22.69 o 
  -5  10   5      796.22      871.03    101.82 o 
  -4  10   5        0.24      -13.74     18.50 o 
  -3  10   5      133.73      159.55     30.67 o 
  -2  10   5      277.35      313.12     21.94 o 
  -1  10   5     1831.83     1874.44     31.02 o 
   0  10   5      722.13      807.84     25.06 o 
   1  10   5     1098.13     1021.06     32.70 o 
   2  10   5       36.16       59.02     21.23 o 
   3  10   5       32.74       -5.83     36.65 o 
   4  10   5        1.26       20.82     39.56 o 
   5  10   5      382.33      353.69     58.65 o 
   6  10   5       31.79       12.42     29.60 o 
  -9  11   5        2.59      -17.32     30.41 o 
  -8  11   5      226.40      279.89     59.41 o 
  -7  11   5        0.38      -15.10     28.14 o 
  -6  11   5      300.13      306.88     36.99 o 
  -5  11   5       58.95       27.37     27.36 o 
  -4  11   5     1420.51     1469.22     59.34 o 
  -3  11   5       17.23       22.47     19.17 o 
  -2  11   5     1279.31     1354.86     49.67 o 
  -1  11   5       28.22       23.09     15.05 o 
   0  11   5        7.40       -4.19     14.35 o 
   1  11   5        7.47       20.70     17.29 o 
   2  11   5     1011.70     1012.87     32.03 o 
   3  11   5        6.99        6.94     44.42 o 
   4  11   5      842.01      825.10     46.80 o 
   5  11   5        1.31      -12.89     28.44 o 
   6  11   5        1.31      -35.59     30.45 o 
  -8  12   5        1.53       10.58     29.68 o 
  -7  12   5      711.31      652.43     45.31 o 
  -6  12   5       16.55       22.32     29.20 o 
  -5  12   5     1275.76     1201.37     96.75 o 
  -4  12   5        4.90       21.31     26.25 o 
  -3  12   5       85.02       60.72     20.54 o 
  -2  12   5       10.49       11.46     17.15 o 
  -1  12   5      982.95      989.43     33.32 o 
   0  12   5       19.06       11.89     16.97 o 
   1  12   5      733.93      661.87     28.49 o 
   2  12   5       15.61       21.66     18.58 o 
   3  12   5        0.70       26.93     47.61 o 
   4  12   5       42.69       40.76     29.56 o 
   5  12   5      276.65      318.55     79.12 o 
   6  12   5       19.34      -11.27     32.12 o 
  -8  13   5       39.16       45.22     75.58 o 
  -7  13   5       19.19       30.95     32.18 o 
  -6  13   5       25.23       53.86     29.77 o 
  -5  13   5      125.55      214.79     34.36 o 
  -4  13   5      764.00      725.85     44.71 o 
  -3  13   5      124.53      164.47     32.41 o 
  -2  13   5      425.27      421.95     25.21 o 
  -1  13   5        0.03       11.79     15.55 o 
   0  13   5        5.81      -21.89     17.48 o 
   1  13   5       67.16       56.93     19.68 o 
   2  13   5      707.84      655.77     30.09 o 
   3  13   5      350.26      296.51     58.30 o 
   4  13   5      324.20      302.32     39.15 o 
   5  13   5        0.45       -9.00     43.66 o 
  -7  14   5      279.57      331.48     40.87 o 
  -6  14   5      209.32      308.60     38.34 o 
  -5  14   5      161.12      148.02     32.89 o 
  -4  14   5        3.32        8.76     28.54 o 
  -3  14   5        0.05        4.68     27.97 o 
  -2  14   5      280.21      300.31     26.95 o 
  -1  14   5      358.97      337.56     24.95 o 
   0  14   5      588.43      569.65     29.50 o 
   1  14   5      287.80      307.18     25.88 o 
   2  14   5       32.69       23.37     20.36 o 
   3  14   5        1.76       14.58     53.30 o 
   4  14   5       49.07       37.34     55.11 o 
  -6  15   5       18.69       47.33     31.14 o 
  -5  15   5      286.80      330.90     40.05 o 
  -4  15   5      172.40      179.88     34.34 o 
  -3  15   5      962.24     1037.19    113.20 o 
  -2  15   5      248.23      241.79     34.50 o 
  -1  15   5       28.53       -2.25     23.24 o 
   0  15   5       37.11       13.35     19.22 o 
   1  15   5      258.22      274.57     26.00 o 
   2  15   5      140.45      136.85     23.33 o 
   3  15   5       94.58      133.79     34.30 o 
   4  15   5      100.74       73.85     60.66 o 
  -5  16   5        1.48      -21.12     38.24 o 
  -4  16   5       42.99       62.39     31.85 o 
  -3  16   5        8.67       -5.04     28.04 o 
  -2  16   5      267.79      245.56     54.28 o 
  -1  16   5       77.03       89.19     22.37 o 
   0  16   5      632.89      517.91     29.85 o 
   1  16   5        4.00       18.79     21.88 o 
   2  16   5      104.85      101.56     25.06 o 
   3  16   5        0.82        3.06     22.91 o 
  -4  17   5        9.91       12.99     31.22 o 
  -3  17   5      435.38      442.58     41.98 o 
  -2  17   5        0.45       55.25     45.53 o 
  -1  17   5      157.19      192.12     50.11 o 
   0  17   5       22.53      -23.50     26.59 o 
   1  17   5      139.32      136.55     26.34 o 
 -10   0   6      363.32      335.79     55.94 o 
  -8   0   6      954.58      876.92    117.02 o 
  -6   0   6       53.33       75.13     24.43 o 
  -4   0   6     4623.22     4207.23     64.34 o 
  -2   0   6     7997.30     8177.35    108.69 o 
   0   0   6      503.58      482.93     42.06 o 
   2   0   6     1052.16      959.62     51.92 o 
   4   0   6      238.29      335.65     40.26 o 
   6   0   6      234.43      237.37     41.92 o 
   8   0   6       40.13       17.49     39.70 o 
 -11   1   6      198.14      193.46     39.21 o 
 -10   1   6       27.47       41.84     32.03 o 
  -9   1   6       39.59       47.54     22.87 o 
  -8   1   6        6.23       -7.61     16.83 o 
  -7   1   6     1821.09     1640.72     95.83 o 
  -6   1   6      348.10      281.02     21.35 o 
  -5   1   6     2939.00     2623.20     50.85 o 
  -4   1   6       38.22       43.44     14.95 o 
  -3   1   6      126.77      108.14     20.66 o 
  -2   1   6      324.39      426.92     27.68 o 
  -1   1   6      758.96      580.49     28.95 o 
   0   1   6       85.82       43.31     17.32 o 
   1   1   6     2190.52     2589.27     48.14 o 
   2   1   6      114.97      152.92     23.44 o 
   3   1   6       38.86       53.87     20.95 o 
   4   1   6      167.75      143.20     20.36 o 
   5   1   6      513.00      505.62     61.91 o 
   6   1   6      289.54      267.00     30.75 o 
   7   1   6      268.98      258.16     43.80 o 
   8   1   6        0.02      -24.54     27.04 o 
 -11   2   6       27.94       20.36     34.41 o 
 -10   2   6      295.63      265.62     38.42 o 
  -9   2   6      311.12      363.54     37.66 o 
  -8   2   6      772.80      827.25     48.59 o 
  -7   2   6      207.28      166.80     20.27 o 
  -6   2   6        1.68       19.15     16.28 o 
  -5   2   6       76.82       39.48     13.25 o 
  -4   2   6     2595.44     2189.05     35.42 o 
  -3   2   6     2348.69     2097.25     97.45 o 
  -2   2   6     3284.56     2934.54     96.48 o 
  -1   2   6      205.07      406.07     27.43 o 
   0   2   6      279.99      261.99     23.75 o 
   1   2   6      185.15      188.90     22.55 o 
   2   2   6      510.95      418.34     30.44 o 
   3   2   6      903.34      899.86     30.59 o 
   4   2   6     1288.89     1293.91     38.61 o 
   5   2   6      190.67      202.27     29.64 o 
   6   2   6       36.43       52.75     36.23 o 
   7   2   6       48.20       34.02     26.86 o 
 -11   3   6       67.06       30.59     72.53 o 
 -10   3   6       45.81       52.63     25.76 o 
  -9   3   6        0.62      -13.67     20.31 o 
  -8   3   6       88.15      130.35     24.24 o 
  -7   3   6      611.22      660.35     28.18 o 
  -6   3   6     1725.97     1603.93     33.78 o 
  -5   3   6     1364.79     1167.71     55.91 o 
  -4   3   6      500.57      520.18     16.62 o 
  -3   3   6      570.89      506.29     18.61 o 
  -2   3   6     1334.27     1320.65     37.69 o 
  -1   3   6     1773.98     1555.06     41.78 o 
   0   3   6     3234.51     3390.75    164.68 o 
   1   3   6     1181.98     1418.36     32.66 o 
   2   3   6      762.33      822.85     28.39 o 
   3   3   6       50.31       81.26     18.26 o 
   4   3   6        4.28        3.08     19.12 o 
   5   3   6      253.03      243.46     30.03 o 
   6   3   6       41.43       29.19     20.86 o 
   7   3   6       65.04       61.91     41.92 o 
 -10   4   6      147.21      128.77     28.26 o 
  -9   4   6      576.38      575.76     63.04 o 
  -8   4   6       60.48       70.94     22.64 o 
  -7   4   6      256.03      254.17     21.59 o 
  -6   4   6        0.12      -18.53     13.72 o 
  -5   4   6      712.51      756.32     24.69 o 
  -4   4   6      149.15      126.27     15.69 o 
  -3   4   6     2805.80     2356.74     50.22 o 
  -2   4   6     1165.80      998.29     27.29 o 
  -1   4   6     1118.10     1198.86     34.67 o 
   0   4   6      150.31      121.11     17.18 o 
   1   4   6       83.46       97.91     17.55 o 
   2   4   6      832.63      860.97     29.10 o 
   3   4   6     1557.41     1410.55     34.50 o 
   4   4   6      252.51      308.54     25.94 o 
   5   4   6      156.95      178.37     24.42 o 
   6   4   6        0.77      -38.97     19.49 o 
   7   4   6        1.49      -26.37     36.65 o 
 -10   5   6       57.79       43.66     26.70 o 
  -9   5   6        3.22      -34.87     23.11 o 
  -8   5   6      312.64      340.41     43.17 o 
  -7   5   6       28.97       12.88     20.46 o 
  -6   5   6     2485.57     2575.04    119.62 o 
  -5   5   6      137.46      112.43     16.84 o 
  -4   5   6      907.58      810.69     51.22 o 
  -3   5   6      131.69      124.32     13.01 o 
  -2   5   6     2417.46     2383.92     79.82 o 
  -1   5   6        1.65       13.03     14.99 o 
   0   5   6     3243.55     3611.78    117.89 o 
   1   5   6      190.21      228.43     25.01 o 
   2   5   6     1521.28     1470.56     69.01 o 
   3   5   6       58.39       31.38     19.03 o 
   4   5   6       16.17        1.71     19.60 o 
   5   5   6        6.03      -17.15     18.25 o 
   6   5   6       82.43      111.42     24.41 o 
   7   5   6       38.41       39.31     22.01 o 
 -10   6   6        5.17      -14.26     24.22 o 
  -9   6   6      751.27      823.16     60.23 o 
  -8   6   6       16.44       22.22     21.86 o 
  -7   6   6      258.78      242.12     25.51 o 
  -6   6   6        2.14      -21.80     15.29 o 
  -5   6   6      395.28      383.51     22.20 o 
  -4   6   6       27.08       15.20     15.35 o 
  -3   6   6     2780.61     2692.84     90.78 o 
  -2   6   6       73.42      113.36     15.57 o 
  -1   6   6     1646.90     1760.27     68.02 o 
   0   6   6       40.04       72.31     17.92 o 
   1   6   6     1284.05     1139.66     32.38 o 
   2   6   6       83.43       81.78     16.62 o 
   3   6   6      458.32      418.71     28.12 o 
   4   6   6        4.93        0.74     18.76 o 
   5   6   6      177.87      215.13     26.58 o 
   6   6   6        0.26      -16.71     22.56 o 
   7   6   6        6.21      -42.13     23.47 o 
 -10   7   6       48.09       37.61     26.93 o 
  -9   7   6        9.49       20.18     24.73 o 
  -8   7   6      506.49      495.79     32.47 o 
  -7   7   6      132.10      163.06     25.12 o 
  -6   7   6      998.72     1071.27    103.35 o 
  -5   7   6       67.07       67.91     16.78 o 
  -4   7   6      289.13      352.71     20.92 o 
  -3   7   6      244.15      256.02     16.08 o 
  -2   7   6      287.77      291.97     18.82 o 
  -1   7   6      322.48      330.81     20.84 o 
   0   7   6     3826.18     3668.64    102.00 o 
   1   7   6      809.98      840.60     33.94 o 
   2   7   6      787.79      830.30     56.69 o 
   3   7   6       64.07       70.99     20.62 o 
   4   7   6        0.23        1.82     19.98 o 
   5   7   6       61.26       82.88     22.79 o 
   6   7   6      107.32       83.44     23.85 o 
   7   7   6       17.61      -22.11     24.63 o 
 -10   8   6       84.53      130.89     29.42 o 
  -9   8   6      335.07      367.89     56.71 o 
  -8   8   6      147.65      183.34     43.54 o 
  -7   8   6      381.04      359.36     26.99 o 
  -6   8   6        0.86        4.50     19.31 o 
  -5   8   6      304.10      260.57     20.84 o 
  -4   8   6     1235.23     1229.50     46.82 o 
  -3   8   6     1873.02     1952.40     76.28 o 
  -2   8   6     1246.53     1230.03     37.37 o 
  -1   8   6      510.90      450.66     23.24 o 
   0   8   6       79.27       55.34     16.46 o 
   1   8   6        5.25      -15.29     14.88 o 
   2   8   6      311.44      350.62     43.52 o 
   3   8   6      408.68      447.73     29.37 o 
   4   8   6      211.09      239.62     26.43 o 
   5   8   6      170.72      228.55     28.44 o 
   6   8   6        0.83       13.42     24.08 o 
  -9   9   6        2.64      -18.81     22.97 o 
  -8   9   6       52.52       59.74     24.97 o 
  -7   9   6      542.99      622.71     72.18 o 
  -6   9   6      723.56      689.33     49.15 o 
  -5   9   6      852.22      864.03     49.03 o 
  -4   9   6       57.32       64.26     28.53 o 
  -3   9   6      161.31      180.01     22.66 o 
  -2   9   6      282.74      296.22     20.89 o 
  -1   9   6      558.00      512.10     24.06 o 
   0   9   6      944.42      919.71     49.33 o 
   1   9   6      846.93      839.26     33.43 o 
   2   9   6      579.58      606.43     42.58 o 
   3   9   6        1.46       12.15     20.08 o 
   4   9   6       19.92      -22.59     21.07 o 
   5   9   6      149.30      167.79     26.81 o 
   6   9   6       67.29       65.61     25.43 o 
  -9  10   6       62.16       64.43     31.78 o 
  -8  10   6      338.28      353.41     83.57 o 
  -7  10   6       28.48       32.71     23.50 o 
  -6  10   6       17.69       20.10     27.09 o 
  -5  10   6       59.43       62.13     29.43 o 
  -4  10   6      892.58      878.28     33.61 o 
  -3  10   6      457.39      454.92     29.43 o 
  -2  10   6     1648.48     1608.02     49.53 o 
  -1  10   6      161.70      157.28     19.94 o 
   0  10   6       41.04       54.05     15.37 o 
   1  10   6      216.42      236.34     21.23 o 
   2  10   6      590.14      518.73     32.67 o 
   3  10   6       65.95       81.93     23.23 o 
   4  10   6      447.57      425.96     30.64 o 
   5  10   6       44.29       44.36     28.81 o 
   6  10   6       14.46       30.80     25.42 o 
  -8  11   6       21.44       12.35     46.50 o 
  -7  11   6      499.32      670.69     45.31 o 
  -6  11   6        0.07       -8.16     27.40 o 
  -5  11   6     1754.06     1799.46     56.21 o 
  -4  11   6       70.69       48.69     20.62 o 
  -3  11   6       10.27        5.44     20.01 o 
  -2  11   6       41.37       50.35     18.23 o 
  -1  11   6      509.74      508.12     26.40 o 
   0  11   6      156.97      163.54     20.21 o 
   1  11   6      227.31      236.96     26.33 o 
   2  11   6       28.91       26.52     21.00 o 
   3  11   6       42.11       17.61     32.81 o 
   4  11   6        3.38       -8.64     22.00 o 
   5  11   6      197.97      171.75     28.88 o 
  -8  12   6      205.18      235.01     52.47 o 
  -7  12   6       10.17       62.59     33.75 o 
  -6  12   6        4.82       37.41     27.92 o 
  -5  12   6       11.15       45.13     29.26 o 
  -4  12   6      795.98      782.20     43.91 o 
  -3  12   6       62.78      104.18     22.72 o 
  -2  12   6      574.31      588.78     32.06 o 
  -1  12   6       13.82       21.32     18.20 o 
   0  12   6        8.52      -11.94     16.82 o 
   1  12   6        5.45      -16.48     17.92 o 
   2  12   6      268.24      255.03     30.66 o 
   3  12   6       45.28       21.26     23.84 o 
   4  12   6      451.57      426.59     33.97 o 
   5  12   6        0.40      -13.25     27.28 o 
  -7  13   6      284.18      320.18     39.94 o 
  -6  13   6      119.49      263.33     39.28 o 
  -5  13   6      520.80      508.11     41.46 o 
  -4  13   6       21.59       11.96     27.83 o 
  -3  13   6       35.19       26.75     21.84 o 
  -2  13   6       69.52       75.79     22.43 o 
  -1  13   6      293.79      296.00     28.57 o 
   0  13   6      463.39      458.86     28.33 o 
   1  13   6      302.47      334.93     25.76 o 
   2  13   6        0.22       -9.81     22.42 o 
   3  13   6       20.45       -5.52     40.45 o 
   4  13   6       12.10      -12.15     24.87 o 
  -7  14   6       72.13       99.59     35.44 o 
  -6  14   6        3.26       -6.86     29.00 o 
  -5  14   6       82.12       77.82     32.49 o 
  -4  14   6      238.04      265.28     37.39 o 
  -3  14   6      472.07      547.04     42.77 o 
  -2  14   6      666.76      639.09     40.96 o 
  -1  14   6       26.48       17.64     23.01 o 
   0  14   6       19.17        0.38     20.46 o 
   1  14   6       21.22       24.27     20.23 o 
   2  14   6      234.77      220.42     30.59 o 
   3  14   6       56.87       17.02     26.39 o 
  -6  15   6      213.45      262.85     48.17 o 
  -5  15   6       41.53       66.75     32.10 o 
  -4  15   6       63.62       83.30     31.12 o 
  -3  15   6       52.47       84.77     31.25 o 
  -2  15   6       56.75       85.51     43.03 o 
  -1  15   6       52.80       41.90     24.33 o 
   0  15   6      445.55      455.75     29.25 o 
   1  15   6      102.58       91.40     24.25 o 
   2  15   6      183.15      207.14     27.47 o 
  -4  16   6       37.44       34.98     32.41 o 
  -3  16   6      349.50      397.64     40.65 o 
  -2  16   6       21.85       30.54     43.59 o 
  -1  16   6      266.42      277.09     38.99 o 
   0  16   6       27.42       17.25     22.79 o 
   1  16   6      105.54       91.74     24.80 o 
  -2  17   6      112.33      143.12     51.08 o 
  -1  17   6        2.94      -63.85     38.17 o 
  -9   0   7        0.36        9.14     48.58 o 
  -7   0   7      510.57      534.37     47.47 o 
  -5   0   7     4713.99     4082.32    187.74 o 
  -3   0   7      706.93      597.45     49.28 o 
  -1   0   7      539.66      570.38     46.78 o 
   1   0   7      967.03      974.33     53.86 o 
   3   0   7       32.18       -2.36     30.54 o 
   5   0   7       30.98       -3.33     29.01 o 
   7   0   7      250.34      252.08     51.78 o 
 -10   1   7      153.94      193.08     37.78 o 
  -9   1   7       28.54       28.23     19.90 o 
  -8   1   7     1079.70     1101.84     68.84 o 
  -7   1   7       71.13       76.65     19.90 o 
  -6   1   7      230.99      246.58     22.14 o 
  -5   1   7        6.26       -3.66     16.68 o 
  -4   1   7     2334.35     2221.84    118.27 o 
  -3   1   7      765.06      724.24     36.75 o 
  -2   1   7     2732.50     2412.11     50.99 o 
  -1   1   7      195.93      265.54     26.35 o 
   0   1   7      375.38      461.09     31.91 o 
   1   1   7        0.43        1.22     20.41 o 
   2   1   7      344.28      393.12     31.71 o 
   3   1   7      106.57      113.80     25.03 o 
   4   1   7      163.11      159.29     20.85 o 
   5   1   7       20.87        3.10     22.97 o 
   6   1   7      113.90      146.94     38.24 o 
   7   1   7        0.04      -37.94     22.95 o 
 -10   2   7       21.11       23.01     24.63 o 
  -9   2   7       35.02       29.88     22.11 o 
  -8   2   7        0.58      -12.65     18.20 o 
  -7   2   7      822.34      852.47     42.06 o 
  -6   2   7      441.27      446.91     26.07 o 
  -5   2   7     1917.84     1725.81     34.82 o 
  -4   2   7      119.26       98.13     20.12 o 
  -3   2   7      476.28      509.81     43.80 o 
  -2   2   7       39.02       21.21     21.67 o 
  -1   2   7      432.11      489.04     32.58 o 
   0   2   7      926.45      852.40     36.69 o 
   1   2   7     1230.14     1187.76     40.72 o 
   2   2   7       91.63      129.54     24.78 o 
   3   2   7      215.30      263.99     23.15 o 
   4   2   7      166.91      212.25     28.41 o 
   5   2   7      228.30      221.90     31.64 o 
   6   2   7        3.43      -24.29     33.32 o 
   7   2   7       43.25       23.73     45.46 o 
 -10   3   7      160.39      212.36     32.69 o 
  -9   3   7      276.06      347.73     31.28 o 
  -8   3   7      267.46      304.33     23.89 o 
  -7   3   7      249.74      263.40     22.46 o 
  -6   3   7       14.31       12.41     17.78 o 
  -5   3   7       66.41       44.19     20.22 o 
  -4   3   7      392.21      366.05     25.00 o 
  -3   3   7     2241.43     2047.24     70.73 o 
  -2   3   7     1724.33     1622.81     95.78 o 
  -1   3   7      973.44      961.68     38.12 o 
   0   3   7      515.50      532.79     26.34 o 
   1   3   7       39.41       18.88     16.39 o 
   2   3   7       28.25       46.24     18.12 o 
   3   3   7      230.32      279.66     23.35 o 
   4   3   7      527.76      537.63     37.86 o 
   5   3   7      238.90      282.04     32.43 o 
   6   3   7        4.54       -7.63     38.03 o 
   7   3   7        4.42        9.16     25.57 o 
 -10   4   7      142.56      161.32     29.79 o 
  -9   4   7        6.04       -5.12     32.04 o 
  -8   4   7       55.94       67.94     23.99 o 
  -7   4   7      157.47      143.83     20.51 o 
  -6   4   7     1086.49     1051.24     31.34 o 
  -5   4   7      153.59      145.01     17.41 o 
  -4   4   7     1270.74     1252.75     61.35 o 
  -3   4   7      254.77      301.27     23.99 o 
  -2   4   7      351.50      368.51     22.72 o 
  -1   4   7       11.55       31.66     16.55 o 
   0   4   7     1688.08     1479.89     71.00 o 
   1   4   7      239.35      287.10     22.66 o 
   2   4   7      742.19      817.25     33.72 o 
   3   4   7       11.88       19.33     22.25 o 
   4   4   7        0.05       -1.22     24.17 o 
   5   4   7        1.19      -16.44     26.51 o 
   6   4   7       53.31       50.85     28.72 o 
 -10   5   7       20.79       30.86     26.24 o 
  -9   5   7      752.05      678.17     47.93 o 
  -8   5   7       10.20      -17.45     22.40 o 
  -7   5   7      609.95      552.27     28.28 o 
  -6   5   7        5.76       -0.03     18.84 o 
  -5   5   7      195.87      257.96     23.42 o 
  -4   5   7       31.87       19.21     15.49 o 
  -3   5   7      554.59      539.19     22.46 o 
  -2   5   7      121.43      153.58     19.14 o 
  -1   5   7     2087.53     1916.63     59.80 o 
   0   5   7      221.06      274.21     22.09 o 
   1   5   7        3.80        5.51     17.18 o 
   2   5   7       35.88       31.63     19.08 o 
   3   5   7     1316.69     1387.96     64.55 o 
   4   5   7        7.01       24.31     24.45 o 
   5   5   7      177.40      223.13     32.73 o 
   6   5   7        0.28      -35.19     27.13 o 
 -10   6   7      152.44      227.66     34.36 o 
  -9   6   7        0.96       34.34     26.00 o 
  -8   6   7      156.22      195.78     27.57 o 
  -7   6   7        5.87       -1.41     20.81 o 
  -6   6   7     1052.56      993.92     55.62 o 
  -5   6   7       42.70       74.47     17.48 o 
  -4   6   7     1149.53     1171.61     40.06 o 
  -3   6   7       76.66       86.98     15.57 o 
  -2   6   7      103.87      107.16     16.70 o 
  -1   6   7      153.57      177.03     20.49 o 
   0   6   7     2007.63     1738.34     41.58 o 
   1   6   7       64.90       46.57     19.13 o 
   2   6   7     1752.01     1523.47    126.39 o 
   3   6   7        0.47      -21.56     23.02 o 
   4   6   7        1.38      -26.13     25.37 o 
   5   6   7        9.03      -29.82     19.60 o 
   6   6   7       63.32       15.42     29.38 o 
 -10   7   7       27.63      -10.35     39.31 o 
  -9   7   7      328.19      388.71     38.88 o 
  -8   7   7      107.41      102.10     26.07 o 
  -7   7   7      666.27      608.85     80.23 o 
  -6   7   7        0.04        7.18     16.26 o 
  -5   7   7       40.44       35.16     16.75 o 
  -4   7   7      156.57      226.49     20.32 o 
  -3   7   7     1636.43     1549.65     63.59 o 
  -2   7   7        2.12       15.53     15.40 o 
  -1   7   7     1138.09     1124.15     34.15 o 
   0   7   7       54.67       73.92     19.79 o 
   1   7   7      141.24      160.24     21.75 o 
   2   7   7       23.75       16.28     22.93 o 
   3   7   7      320.02      398.06     70.17 o 
   4   7   7       42.64       46.87     23.42 o 
   5   7   7      157.92      127.01     25.82 o 
   6   7   7        0.96      -20.88     22.97 o 
  -9   8   7       11.49       17.86     27.30 o 
  -8   8   7       51.86       68.87     29.49 o 
  -7   8   7      356.87      398.29     45.67 o 
  -6   8   7      802.35      827.05     63.64 o 
  -5   8   7      186.18      250.43     21.54 o 
  -4   8   7      490.63      528.75     30.69 o 
  -3   8   7       26.26       44.24     19.72 o 
  -2   8   7        0.04       -3.20     15.32 o 
  -1   8   7      196.57      186.55     18.91 o 
   0   8   7     1064.70      878.65     38.99 o 
   1   8   7      677.74      602.92     38.05 o 
   2   8   7      534.69      578.96     49.70 o 
   3   8   7        2.30       33.20     21.96 o 
   4   8   7       34.76       48.59     22.61 o 
   5   8   7       45.08       19.03     24.47 o 
   6   8   7       24.47        2.59     25.52 o 
  -9   9   7      152.67      131.79     34.92 o 
  -8   9   7      265.66      371.02     88.35 o 
  -7   9   7      219.35      243.03     34.74 o 
  -6   9   7       83.77       99.54     27.09 o 
  -5   9   7        6.49       -5.83     19.43 o 
  -4   9   7      413.06      513.33     30.29 o 
  -3   9   7      297.59      339.68     26.28 o 
  -2   9   7      927.59      977.43     36.21 o 
  -1   9   7        0.69        6.11     16.42 o 
   0   9   7       54.07       77.64     19.97 o 
   1   9   7       59.91       65.52     27.13 o 
   2   9   7       97.49       96.92     23.23 o 
   3   9   7       44.44       22.10     21.61 o 
   4   9   7      202.75      202.58     28.07 o 
   5   9   7       88.44       66.06     26.42 o 
  -9  10   7       10.87      -12.95     30.24 o 
  -8  10   7        0.09       11.52     41.09 o 
  -7  10   7      136.21      200.75     34.23 o 
  -6  10   7      130.17      121.57     29.93 o 
  -5  10   7      996.02     1094.22     47.81 o 
  -4  10   7      231.18      236.28     24.40 o 
  -3  10   7      156.72      157.99     23.77 o 
  -2  10   7        3.40      -11.30     16.65 o 
  -1  10   7      961.35      898.68     34.44 o 
   0  10   7      139.31      125.23     28.84 o 
   1  10   7       68.71       50.33     27.39 o 
   2  10   7       52.04       68.63     23.39 o 
   3  10   7       91.04       82.10     24.23 o 
   4  10   7       26.13       28.50     24.88 o 
   5  10   7       30.48       -6.25     23.78 o 
  -8  11   7      260.13      360.22     59.69 o 
  -7  11   7        6.17       -1.21     29.22 o 
  -6  11   7        0.19       36.18     27.73 o 
  -5  11   7       27.12        9.13     25.52 o 
  -4  11   7      414.90      461.86     30.49 o 
  -3  11   7        0.47       20.32     20.79 o 
  -2  11   7     1572.44     1578.87     52.61 o 
  -1  11   7        7.71      -15.05     17.74 o 
   0  11   7      217.92      229.43     28.10 o 
   1  11   7        3.39      -34.14     25.93 o 
   2  11   7       65.70       36.88     23.35 o 
   3  11   7        5.76      -13.57     22.73 o 
   4  11   7      184.66      159.28     39.51 o 
  -7  12   7      172.81      225.79     36.32 o 
  -6  12   7       47.01       67.36     52.33 o 
  -5  12   7      822.05      923.26     54.41 o 
  -4  12   7       59.78       81.80     30.56 o 
  -3  12   7       51.03       49.17     22.27 o 
  -2  12   7       20.49       18.20     21.63 o 
  -1  12   7      214.24      221.59     22.61 o 
   0  12   7      103.91      151.07     25.77 o 
   1  12   7      256.18      236.84     29.20 o 
   2  12   7       24.78       10.14     22.31 o 
   3  12   7       37.49       31.25     26.16 o 
   4  12   7        6.01      -16.21     26.52 o 
  -7  13   7       21.43       57.21     34.08 o 
  -6  13   7       15.69       64.76     30.23 o 
  -5  13   7       10.44      -12.26     27.35 o 
  -4  13   7      409.26      475.56     78.85 o 
  -3  13   7      321.33      362.90     29.14 o 
  -2  13   7      780.34      863.00     38.26 o 
  -1  13   7        3.29      -41.01     21.82 o 
   0  13   7      300.18      357.23     31.89 o 
   1  13   7       15.04       -4.90     24.81 o 
   2  13   7       90.31       82.49     27.04 o 
   3  13   7        0.58      -26.24     24.91 o 
  -6  14   7      160.68      229.86     38.91 o 
  -5  14   7      156.63      189.66     35.17 o 
  -4  14   7       78.55      148.77     34.76 o 
  -3  14   7       87.56       89.82     30.50 o 
  -2  14   7        3.13      -27.66     28.21 o 
  -1  14   7        7.06      -11.58     27.88 o 
   0  14   7      263.48      265.20     31.40 o 
   1  14   7      160.26      159.05     24.44 o 
   2  14   7      126.93      125.96     29.72 o 
  -5  15   7       39.70       36.44     34.26 o 
  -4  15   7       35.34       65.28     31.99 o 
  -3  15   7      143.34      212.82     35.53 o 
  -2  15   7      169.52      184.77     37.20 o 
  -1  15   7      102.56       75.02     59.13 o 
   0  15   7       84.73       76.58     38.16 o 
   1  15   7        7.65        7.00     22.20 o 
  -3  16   7       28.05       81.07     51.78 o 
  -2  16   7       10.14      135.48     51.22 o 
  -1  16   7        3.94      -10.61     29.99 o 
 -10   0   8       34.22       74.54     49.83 o 
  -8   0   8      436.13      530.65     41.54 o 
  -6   0   8      746.61      680.79     41.24 o 
  -4   0   8     1144.09      902.56     59.41 o 
  -2   0   8     2619.36     2708.52     81.76 o 
   0   0   8      775.56      917.14     58.58 o 
   2   0   8       76.55       28.04     32.76 o 
   4   0   8      170.56      189.20     41.64 o 
   6   0   8       67.78       49.42     38.03 o 
 -10   1   8        6.79      -16.52     24.54 o 
  -9   1   8       63.48       43.68     21.38 o 
  -8   1   8       36.60       21.59     20.57 o 
  -7   1   8       21.19       12.70     18.95 o 
  -6   1   8       98.49       79.29     19.61 o 
  -5   1   8      943.83      918.20     43.28 o 
  -4   1   8       54.10       61.90     25.96 o 
  -3   1   8     1194.10     1199.65     44.36 o 
  -2   1   8       28.94       35.80     24.04 o 
  -1   1   8      222.09      208.11     27.63 o 
   0   1   8       40.57       67.72     24.44 o 
   1   1   8     1017.56     1045.92     42.45 o 
   2   1   8       13.50       16.20     21.54 o 
   3   1   8      235.14      284.94     30.10 o 
   4   1   8       10.33        3.71     23.46 o 
   5   1   8        5.55      -59.00     30.40 o 
   6   1   8        8.00       -7.78     26.34 o 
 -10   2   8       88.95       90.17     32.02 o 
  -9   2   8      141.39      161.44     27.88 o 
  -8   2   8      525.16      511.03     29.03 o 
  -7   2   8       92.83       60.14     19.55 o 
  -6   2   8       45.43       22.78     18.08 o 
  -5   2   8      382.73      332.55     26.78 o 
  -4   2   8      177.28      126.52     27.09 o 
  -3   2   8      607.41      573.51     44.70 o 
  -2   2   8     1578.37     1483.97     64.96 o 
  -1   2   8      440.93      409.11     32.14 o 
   0   2   8      632.32      699.43     37.99 o 
   1   2   8        0.34       25.74     23.40 o 
   2   2   8        5.89       11.35     16.84 o 
   3   2   8       67.53       66.81     20.56 o 
   4   2   8       82.05       81.68     27.06 o 
   5   2   8       16.50       46.71     41.78 o 
   6   2   8       29.61       34.15     39.42 o 
 -10   3   8       54.72       92.32     27.24 o 
  -9   3   8      171.20      153.22     28.61 o 
  -8   3   8        1.83       -2.98     19.30 o 
  -7   3   8      165.06      192.08     22.93 o 
  -6   3   8     1153.18     1180.60     38.19 o 
  -5   3   8      844.50      780.04     33.86 o 
  -4   3   8      595.60      501.58     68.50 o 
  -3   3   8      180.37      111.96     26.30 o 
  -2   3   8        9.23        5.96     23.30 o 
  -1   3   8       15.86       17.72     24.48 o 
   0   3   8      521.18      480.19     35.00 o 
   1   3   8      347.61      383.39     25.64 o 
   2   3   8      104.77      124.48     20.88 o 
   3   3   8       79.19       91.42     24.39 o 
   4   3   8       38.40       44.79     26.19 o 
   5   3   8        2.37      -37.01     24.76 o 
   6   3   8       23.21        3.05     40.53 o 
 -10   4   8       17.57       -0.42     24.61 o 
  -9   4   8      312.85      374.68     32.24 o 
  -8   4   8      139.48      129.14     26.38 o 
  -7   4   8      543.95      548.32     29.46 o 
  -6   4   8       31.68       37.54     21.32 o 
  -5   4   8        3.60       -0.60     19.52 o 
  -4   4   8      243.56      246.38     31.67 o 
  -3   4   8      136.56      171.07     19.46 o 
  -2   4   8      369.83      286.06     23.02 o 
  -1   4   8     1090.39      977.76     32.42 o 
   0   4   8       69.24       79.40     19.57 o 
   1   4   8       11.37       28.34     18.32 o 
   2   4   8       75.95       31.17     21.55 o 
   3   4   8      128.46      119.41     28.01 o 
   4   4   8       72.67       38.83     45.32 o 
   5   4   8      164.37      135.78     31.61 o 
   6   4   8        6.33      -46.22     39.28 o 
 -10   5   8      229.62      255.34     31.92 o 
  -9   5   8        3.35       -7.59     24.93 o 
  -8   5   8       35.84       32.28     25.48 o 
  -7   5   8       53.36       51.43     22.97 o 
  -6   5   8      804.70      877.50     35.96 o 
  -5   5   8       50.78       77.45     16.94 o 
  -4   5   8     1247.83     1187.47     70.93 o 
  -3   5   8      136.63      146.08     20.96 o 
  -2   5   8       59.44       72.16     19.18 o 
  -1   5   8        0.04        2.44     16.83 o 
   0   5   8      437.34      428.64     26.88 o 
   1   5   8        7.72       14.72     18.35 o 
   2   5   8      699.50      809.53     41.48 o 
   3   5   8        7.79        6.22     24.17 o 
   4   5   8       50.18       67.93     29.80 o 
   5   5   8        1.70      -18.17     27.96 o 
  -9   6   8      296.27      414.73     47.37 o 
  -8   6   8       35.16       27.61     30.68 o 
  -7   6   8     1092.81     1055.30     55.63 o 
  -6   6   8        1.62        5.43     20.50 o 
  -5   6   8        8.34       -3.83     15.49 o 
  -4   6   8       43.18       24.40     19.78 o 
  -3   6   8      443.48      466.41     35.82 o 
  -2   6   8       30.73       20.05     17.15 o 
  -1   6   8      461.79      468.10     29.18 o 
   0   6   8      116.49      121.21     20.96 o 
   1   6   8      194.62      268.51     24.83 o 
   2   6   8        3.91       -6.57     23.59 o 
   3   6   8      286.34      293.73     52.40 o 
   4   6   8       13.36       -2.36     27.78 o 
   5   6   8      174.03      214.59     36.47 o 
  -9   7   8       30.93        8.04     24.49 o 
  -8   7   8       13.34        2.54     27.80 o 
  -7   7   8       10.58       24.88     29.42 o 
  -6   7   8      472.90      506.30     29.51 o 
  -5   7   8       89.44      112.05     19.08 o 
  -4   7   8     1173.49     1115.14     60.28 o 
  -3   7   8        7.23        9.15     18.86 o 
  -2   7   8       54.14       70.98     19.85 o 
  -1   7   8        6.93      -10.01     17.74 o 
   0   7   8       31.64       66.08     19.96 o 
   1   7   8      187.49      174.67     23.50 o 
   2   7   8      539.10      581.19     40.03 o 
   3   7   8        4.87      -22.79     25.10 o 
   4   7   8       54.49       61.64     29.30 o 
   5   7   8        6.47      -53.66     26.83 o 
  -9   8   8      194.96      247.13     66.98 o 
  -8   8   8      142.60      158.08     35.21 o 
  -7   8   8      353.21      356.03     36.78 o 
  -6   8   8       39.03       40.00     18.68 o 
  -5   8   8      108.67      146.25     23.38 o 
  -4   8   8      185.17      183.36     23.39 o 
  -3   8   8      249.68      265.64     25.43 o 
  -2   8   8      512.63      456.19     29.01 o 
  -1   8   8      175.70      152.83     22.70 o 
   0   8   8       39.96       28.68     19.87 o 
   1   8   8       12.72       30.49     32.07 o 
   2   8   8       43.20      -17.99     23.94 o 
   3   8   8       86.77       46.34     27.59 o 
   4   8   8       83.97       34.65     29.59 o 
   5   8   8       73.41       15.44     33.72 o 
  -8   9   8        4.36        8.95     30.11 o 
  -7   9   8       72.76      126.60     44.42 o 
  -6   9   8      121.41      118.58     29.74 o 
  -5   9   8      374.45      430.41     39.90 o 
  -4   9   8      193.56      159.43     24.74 o 
  -3   9   8       29.18       56.38     21.88 o 
  -2   9   8      254.51      290.47     22.40 o 
  -1   9   8      140.47      112.13     23.40 o 
   0   9   8      519.67      442.24     29.99 o 
   1   9   8      221.94      249.25     32.90 o 
   2   9   8       95.47       60.75     29.95 o 
   3   9   8       79.22       16.58     29.05 o 
   4   9   8        1.16      -10.52     28.46 o 
  -8  10   8      171.38      295.81     55.80 o 
  -7  10   8       17.02       30.96     40.12 o 
  -6  10   8       82.98      115.41     30.87 o 
  -5  10   8       20.17       29.60     22.25 o 
  -4  10   8      127.65      164.52     31.42 o 
  -3  10   8       50.87       58.38     23.03 o 
  -2  10   8      998.08     1044.55     37.85 o 
  -1  10   8        4.47       20.03     20.67 o 
   0  10   8      338.43      337.51     50.04 o 
   1  10   8       12.24       15.97     27.18 o 
   2  10   8        0.34      -22.46     26.40 o 
   3  10   8        0.93      -23.63     27.45 o 
   4  10   8       54.12       15.45     32.49 o 
  -7  11   8       46.76       55.80     47.20 o 
  -6  11   8        0.01      -20.37     25.93 o 
  -5  11   8      486.05      670.71     71.77 o 
  -4  11   8       21.71      -11.56     20.89 o 
  -3  11   8      479.80      479.12     32.15 o 
  -2  11   8        8.59      -17.39     20.64 o 
  -1  11   8      270.91      265.32     23.48 o 
   0  11   8       23.45        1.04     37.90 o 
   1  11   8      221.53      267.26     68.64 o 
   2  11   8       15.41       16.52     40.33 o 
   3  11   8       40.47      -12.80     29.37 o 
  -7  12   8        0.06       14.22     28.73 o 
  -6  12   8       48.57       90.54     46.50 o 
  -5  12   8        0.48        3.82     27.56 o 
  -4  12   8       49.67       54.13     23.55 o 
  -3  12   8       28.58       13.79     23.00 o 
  -2  12   8      606.01      624.56     34.54 o 
  -1  12   8        1.73       10.75     24.82 o 
   0  12   8      587.13      502.43     41.90 o 
   1  12   8       11.48       -9.99     29.56 o 
   2  12   8       26.51        6.47     29.94 o 
   3  12   8        0.43      -19.56     31.12 o 
  -6  13   8       56.97       70.47     34.94 o 
  -5  13   8      285.05      370.17     40.19 o 
  -4  13   8       98.50      119.73     32.59 o 
  -3  13   8       42.17       50.22     26.51 o 
  -2  13   8        1.79        0.52     22.78 o 
  -1  13   8        4.52      -43.44     28.12 o 
   0  13   8       73.63       41.41     33.12 o 
   1  13   8      139.85      116.53     35.98 o 
   2  13   8       38.12       -6.83     35.67 o 
  -5  14   8        9.28        9.76     30.08 o 
  -4  14   8       93.60       87.74     32.67 o 
  -3  14   8      217.97      247.90     30.11 o 
  -2  14   8      250.65      273.78     43.38 o 
  -1  14   8       33.45       22.80     29.85 o 
   0  14   8      110.18      120.78     37.59 o 
   1  14   8        4.35      -45.12     32.62 o 
  -2  15   8       17.18       -7.54     29.98 o 
  -9   0   9      142.55      155.25     63.72 o 
  -7   0   9       92.98       73.45     30.08 o 
  -5   0   9       45.07       27.90     34.70 o 
  -3   0   9      592.92      429.63     53.17 o 
  -1   0   9        0.58       13.60     33.87 o 
   1   0   9      336.10      309.97     46.78 o 
   3   0   9      198.10      186.84     44.84 o 
   5   0   9        0.00      -47.20     34.84 o 
 -10   1   9       20.44        5.43     25.90 o 
  -9   1   9       29.20       20.92     21.52 o 
  -8   1   9      378.25      473.90     29.41 o 
  -7   1   9        1.38      -15.41     19.42 o 
  -6   1   9      274.27      263.75     33.60 o 
  -5   1   9      257.44      216.35     32.56 o 
  -4   1   9      129.50      147.58     29.00 o 
  -3   1   9       10.79       41.60     26.35 o 
  -2   1   9      816.70      694.73     40.28 o 
  -1   1   9      152.77      181.89     28.78 o 
   0   1   9      696.43      547.57     36.70 o 
   1   1   9        6.53        1.86     25.02 o 
   2   1   9       25.85       28.25     31.16 o 
   3   1   9       12.54        4.63     20.21 o 
   4   1   9       59.27       62.13     27.49 o 
   5   1   9        3.95      -16.17     24.23 o 
 -10   2   9       55.92       81.83     29.65 o 
  -9   2   9      111.06      133.02     24.08 o 
  -8   2   9        2.04       -9.91     20.38 o 
  -7   2   9       22.00        0.82     22.28 o 
  -6   2   9      269.75      302.37     28.55 o 
  -5   2   9      323.35      333.25     33.81 o 
  -4   2   9      311.20      409.05     35.28 o 
  -3   2   9      311.16      267.83     40.19 o 
  -2   2   9       85.05       83.15     27.34 o 
  -1   2   9       14.32        6.67     23.42 o 
   0   2   9       78.22       66.10     25.32 o 
   1   2   9      275.46      327.01     33.27 o 
   2   2   9      128.23      173.76     23.12 o 
   3   2   9      128.67      173.92     38.38 o 
   4   2   9        2.47       19.87     26.20 o 
   5   2   9        1.21       -8.61     38.17 o 
  -9   3   9      123.73      109.80     28.10 o 
  -8   3   9      190.77      183.19     24.67 o 
  -7   3   9      259.20      260.27     29.61 o 
  -6   3   9      112.32      102.86     23.56 o 
  -5   3   9      108.75      121.07     28.89 o 
  -4   3   9       36.35       62.82     25.81 o 
  -3   3   9        6.16       18.04     46.16 o 
  -2   3   9      387.67      420.57     36.30 o 
  -1   3   9      492.74      547.06     28.58 o 
   0   3   9      179.08      259.67     23.64 o 
   1   3   9       23.40       50.49     20.46 o 
   2   3   9       20.78       26.55     19.86 o 
   3   3   9       74.15       72.01     26.52 o 
   4   3   9       35.30       18.01     25.96 o 
   5   3   9       22.33        7.51     29.19 o 
  -9   4   9      112.61       70.42     28.08 o 
  -8   4   9       30.96       10.29     25.62 o 
  -7   4   9        0.09       18.73     23.45 o 
  -6   4   9      607.93      622.29     33.95 o 
  -5   4   9      444.57      445.57     63.02 o 
  -4   4   9     1324.31     1265.52     87.24 o 
  -3   4   9        7.04       20.06     25.03 o 
  -2   4   9      241.28      284.80     24.37 o 
  -1   4   9        2.27      -21.83     17.23 o 
   0   4   9      109.30      104.60     20.92 o 
   1   4   9       82.50      115.98     21.58 o 
   2   4   9      156.08      144.91     23.19 o 
   3   4   9       63.13       67.49     28.15 o 
   4   4   9       41.96       35.68     27.38 o 
   5   4   9        2.77        9.40     41.16 o 
  -9   5   9       76.07       52.10     26.64 o 
  -8   5   9        4.76       -1.92     32.15 o 
  -7   5   9      692.16      739.89     36.74 o 
  -6   5   9       28.42       43.26     22.27 o 
  -5   5   9      144.48      148.18     30.89 o 
  -4   5   9       55.78       55.10     26.54 o 
  -3   5   9      172.68      135.01     28.70 o 
  -2   5   9      113.17      147.98     22.41 o 
  -1   5   9      253.60      271.10     24.76 o 
   0   5   9       41.45       15.93     19.58 o 
   1   5   9       26.72       35.67     20.13 o 
   2   5   9        0.54      -18.68     23.53 o 
   3   5   9       22.37       -3.02     24.81 o 
   4   5   9        0.86      -38.58     27.38 o 
  -9   6   9        3.39       16.56     32.12 o 
  -8   6   9        0.60       10.92     31.30 o 
  -7   6   9       14.51       16.25     23.81 o 
  -6   6   9      214.08      229.95     27.76 o 
  -5   6   9        0.67      -15.36     26.59 o 
  -4   6   9      876.46      902.08     69.61 o 
  -3   6   9       28.04       11.34     25.76 o 
  -2   6   9       65.34       83.95     20.86 o 
  -1   6   9        0.24        9.32     19.32 o 
   0   6   9       22.33        9.83     18.47 o 
   1   6   9       15.02      -16.90     23.68 o 
   2   6   9      115.72      124.94     29.44 o 
   3   6   9        4.00      -16.44     29.08 o 
   4   6   9       47.80       40.32     30.54 o 
  -9   7   9       73.12      131.75     36.82 o 
  -8   7   9       80.69      119.81     33.31 o 
  -7   7   9      541.51      617.73     45.56 o 
  -6   7   9       17.77       -6.26     28.50 o 
  -5   7   9       83.32       73.21     30.93 o 
  -4   7   9       35.44       39.82     27.63 o 
  -3   7   9      192.02      176.92     30.75 o 
  -2   7   9      344.82      309.74     25.92 o 
  -1   7   9      163.67      174.79     24.18 o 
   0   7   9        8.44        7.00     18.98 o 
   1   7   9       72.80       35.87     26.26 o 
   2   7   9        5.96      -28.47     25.54 o 
   3   7   9       28.60        4.93     43.66 o 
   4   7   9       13.13      -21.90     29.95 o 
  -8   8   9        3.85       -7.17     31.89 o 
  -7   8   9        0.64        3.89     41.37 o 
  -6   8   9       98.20       96.69     31.34 o 
  -5   8   9      216.11      243.04     27.14 o 
  -4   8   9      271.02      281.68     34.43 o 
  -3   8   9       70.17       60.25     29.35 o 
  -2   8   9      192.95      190.26     36.16 o 
  -1   8   9       18.31       11.32     19.62 o 
   0   8   9       48.13       45.26     20.95 o 
   1   8   9       81.92       76.93     27.64 o 
   2   8   9      130.96       91.74     48.58 o 
   3   8   9       20.81       13.69     28.27 o 
  -8   9   9      127.62      245.42     53.58 o 
  -7   9   9       55.58       70.24     44.56 o 
  -6   9   9      117.57      153.50     28.74 o 
  -5   9   9       35.27       28.58     32.52 o 
  -4   9   9        8.37        1.01     22.67 o 
  -3   9   9       48.95       21.79     35.47 o 
  -2   9   9      329.47      399.40     37.49 o 
  -1   9   9      243.49      196.32     25.17 o 
   0   9   9      238.78      201.30     31.71 o 
   1   9   9       16.23      -22.27     25.53 o 
   2   9   9        0.30       14.44     27.97 o 
   3   9   9        1.59      -20.63     28.85 o 
  -7  10   9       13.33      -12.08     40.67 o 
  -6  10   9       15.76        4.36     36.72 o 
  -5  10   9      239.51      282.06     28.31 o 
  -4  10   9       72.49       90.50     23.95 o 
  -3  10   9      173.86      220.47     27.99 o 
  -2  10   9       96.39      102.82     39.21 o 
  -1  10   9        2.52        1.88     21.53 o 
   0  10   9        0.09      -19.19     40.95 o 
   1  10   9      158.16      117.29     31.58 o 
   2  10   9       45.14       29.33     29.86 o 
  -6  11   9       99.44      107.80     32.36 o 
  -5  11   9        1.69      -13.47     26.98 o 
  -4  11   9        4.40       -9.98     23.92 o 
  -3  11   9        0.66       -0.38     22.26 o 
  -2  11   9      139.31      157.13     32.67 o 
  -1  11   9        1.48      -12.57     27.78 o 
   0  11   9      292.28      308.36     65.66 o 
   1  11   9       18.40      -29.46     26.88 o 
   2  11   9        1.27      -55.64     29.46 o 
  -6  12   9        9.54       68.15     32.54 o 
  -5  12   9      108.26      111.78     37.34 o 
  -4  12   9        2.40      -12.56     22.89 o 
  -3  12   9      230.13      229.68     29.37 o 
  -2  12   9        7.32        2.30     24.23 o 
  -1  12   9       15.01       16.80     46.22 o 
   0  12   9        8.77      -23.01     31.60 o 
   1  12   9      108.75       98.20     56.43 o 
  -4  13   9        0.09        6.10     29.10 o 
  -3  13   9       31.56        9.82     24.38 o 
  -2  13   9      158.07      176.46     49.07 o 
  -1  13   9       23.32       53.17     47.75 o 
   0  13   9      130.93      110.77     54.35 o 
  -8   0  10      296.06      349.32     38.94 o 
  -6   0  10      538.29      459.06     56.91 o 
  -4   0  10        1.53        5.00     37.48 o 
  -2   0  10      171.08      229.46     48.31 o 
   0   0  10      329.06      330.38     48.45 o 
   2   0  10       23.07       -0.97     39.70 o 
   4   0  10        3.80       15.82     36.92 o 
  -9   1  10      183.80      204.94     27.47 o 
  -8   1  10        9.16       13.05     24.17 o 
  -7   1  10        1.81        0.95     28.80 o 
  -6   1  10       35.68       61.51     29.25 o 
  -5   1  10      134.34       82.57     29.93 o 
  -4   1  10       31.57       25.97     26.65 o 
  -3   1  10      350.50      317.98     35.74 o 
  -2   1  10        4.20        2.72     25.53 o 
  -1   1  10        0.20      -13.47     24.88 o 
   0   1  10       20.18       33.94     29.05 o 
   1   1  10      132.04      173.32     50.67 o 
   2   1  10       35.26        1.95     27.73 o 
   3   1  10       53.04       39.43     28.18 o 
   4   1  10        1.75       -0.28     34.98 o 
  -9   2  10       21.36       27.00     22.50 o 
  -8   2  10      170.28      191.23     29.56 o 
  -7   2  10       30.65       57.93     29.39 o 
  -6   2  10      315.42      305.67     36.61 o 
  -5   2  10       21.92       39.61     28.88 o 
  -4   2  10        1.04      -30.23     25.27 o 
  -3   2  10        2.72       10.12     25.91 o 
  -2   2  10      234.59      234.62     32.34 o 
  -1   2  10      112.98       81.88     32.62 o 
   0   2  10      126.74      165.05     30.18 o 
   1   2  10       55.56       67.02     21.69 o 
   2   2  10       46.24       42.68     21.90 o 
   3   2  10       19.08        8.64     25.85 o 
   4   2  10       12.76        9.16     29.77 o 
  -9   3  10       40.02       23.85     50.53 o 
  -8   3  10       48.54       16.90     25.60 o 
  -7   3  10       67.16       49.11     33.07 o 
  -6   3  10       56.50       75.29     31.93 o 
  -5   3  10      176.88      167.67     31.65 o 
  -4   3  10      208.24      203.87     31.94 o 
  -3   3  10      181.77      192.80     43.45 o 
  -2   3  10      187.76      193.06     23.68 o 
  -1   3  10        5.09        2.09     18.24 o 
   0   3  10        3.23      -32.56     20.08 o 
   1   3  10       20.17       13.41     20.13 o 
   2   3  10       80.25       40.06     21.35 o 
   3   3  10       53.52       23.86     28.13 o 
  -9   4  10       28.81       47.46     35.55 o 
  -8   4  10       45.96       67.36     28.82 o 
  -7   4  10      168.70      135.87     26.58 o 
  -6   4  10       21.85       38.61     27.82 o 
  -5   4  10      107.20      128.54     31.21 o 
  -4   4  10       74.89       81.48     30.32 o 
  -3   4  10       20.52       13.12     26.37 o 
  -2   4  10       36.14       -2.48     17.92 o 
  -1   4  10      221.66      232.08     25.69 o 
   0   4  10       66.49       52.54     21.44 o 
   1   4  10       37.24       76.33     22.29 o 
   2   4  10        0.79        4.04     26.75 o 
   3   4  10        8.23      -41.73     26.39 o 
  -8   5  10       65.75       56.13     26.62 o 
  -7   5  10       11.10      -25.53     25.68 o 
  -6   5  10       55.10      102.07     32.08 o 
  -5   5  10        4.75        2.29     28.29 o 
  -4   5  10      513.41      470.14     40.74 o 
  -3   5  10        0.05      -21.46     26.72 o 
  -2   5  10      153.03      170.74     23.75 o 
  -1   5  10       26.97       22.48     21.54 o 
   0   5  10       17.78       17.06     22.32 o 
   1   5  10        0.22      -16.14     20.34 o 
   2   5  10       71.43       66.99     27.99 o 
   3   5  10        1.73       -0.12     27.80 o 
  -8   6  10       21.67       16.06     31.63 o 
  -7   6  10      262.66      291.95     30.79 o 
  -6   6  10        0.22        3.76     28.41 o 
  -5   6  10      153.98      197.69     34.51 o 
  -4   6  10        0.20        5.13     29.13 o 
  -3   6  10      120.26      132.90     30.23 o 
  -2   6  10       34.78       30.07     27.08 o 
  -1   6  10      238.04      259.78     27.35 o 
   0   6  10        0.00       -3.46     20.33 o 
   1   6  10       90.92       70.89     31.37 o 
   2   6  10        6.30       -7.41     25.94 o 
   3   6  10        5.97      -34.11     27.65 o 
  -8   7  10        2.53      -14.37     29.97 o 
  -7   7  10        7.69       38.81     25.75 o 
  -6   7  10       82.97      100.80     31.26 o 
  -5   7  10       72.33       78.33     29.89 o 
  -4   7  10      310.49      318.78     38.72 o 
  -3   7  10       42.67       21.49     28.72 o 
  -2   7  10      179.34      177.57     32.78 o 
  -1   7  10        0.63      -26.46     19.78 o 
   0   7  10       11.84      -13.24     22.06 o 
   1   7  10       15.64        9.01     27.23 o 
   2   7  10       78.84       46.57     29.53 o 
  -7   8  10      140.81      177.68     51.08 o 
  -6   8  10      112.13      128.44     33.94 o 
  -5   8  10       58.91       97.40     32.63 o 
  -4   8  10       13.45       10.45     28.08 o 
  -3   8  10       11.86      -12.61     26.74 o 
  -2   8  10       56.90      104.30     29.92 o 
  -1   8  10      131.87      110.80     24.74 o 
   0   8  10       52.20       28.45     46.16 o 
   1   8  10       61.42       57.83     30.21 o 
   2   8  10        1.46      -29.55     28.17 o 
  -7   9  10        3.43       -1.11     49.42 o 
  -6   9  10       13.26      -15.45     29.49 o 
  -5   9  10      103.05       72.79     34.13 o 
  -4   9  10      132.78      122.97     32.78 o 
  -3   9  10       85.01       74.49     29.82 o 
  -2   9  10       85.03      126.39     30.91 o 
  -1   9  10        4.26        7.82     21.68 o 
   0   9  10        0.27      -46.05     24.86 o 
   1   9  10       50.27       22.97     32.20 o 
  -6  10  10      112.21      114.24     50.11 o 
  -5  10  10        3.81       15.46     22.44 o 
  -4  10  10        0.42      -37.28     28.83 o 
  -3  10  10        7.76       10.11     29.25 o 
  -2  10  10       58.47       28.57     29.15 o 
  -1  10  10       15.95       13.19     41.37 o 
   0  10  10      118.02       67.61     31.30 o 
   1  10  10       21.33      -19.12     28.43 o 
  -5  11  10       62.95       87.17     27.52 o 
  -4  11  10        3.22      -29.21     28.38 o 
  -3  11  10      149.60      150.01     35.46 o 
  -2  11  10       10.07       25.28     37.76 o 
  -1  11  10        5.02       16.80     42.89 o 
   0  11  10        3.10      -29.31     29.52 o 
  -7   0  11       10.89       22.90     42.48 o 
  -5   0  11       58.29       36.65     42.20 o 
  -3   0  11      378.70      373.27     54.28 o 
  -1   0  11       48.14       75.79     42.06 o 
   1   0  11       39.92        6.52     38.45 o 
  -8   1  11       74.68       89.76     36.07 o 
  -7   1  11       17.17       24.62     33.38 o 
  -6   1  11      285.10      238.01     36.69 o 
  -5   1  11       10.63        2.58     29.72 o 
  -4   1  11       72.06       78.58     31.94 o 
  -3   1  11        7.33        6.19     28.99 o 
  -2   1  11       14.82       32.93     28.75 o 
  -1   1  11        1.37       22.83     30.48 o 
   0   1  11       95.96       84.21     31.15 o 
   1   1  11       14.65      -46.89     27.73 o 
   2   1  11       24.72       64.52     24.93 o 
  -8   2  11       21.95      -47.23     28.96 o 
  -7   2  11       35.41      -14.35     30.56 o 
  -6   2  11        2.40      -28.60     26.46 o 
  -5   2  11       48.99       69.49     30.94 o 
  -4   2  11       50.60       30.95     29.73 o 
  -3   2  11      183.06      148.47     34.02 o 
  -2   2  11        0.20       16.87     47.13 o 
  -1   2  11       52.66       29.91     28.47 o 
   0   2  11       15.08      -20.67     19.36 o 
   1   2  11       25.00       15.61     26.26 o 
   2   2  11        7.37        2.48     22.74 o 
  -8   3  11       67.70       87.05     33.96 o 
  -7   3  11       57.50       90.44     32.47 o 
  -6   3  11       83.57      118.43     45.46 o 
  -5   3  11       37.10       31.56     29.59 o 
  -4   3  11       43.47       44.80     31.21 o 
  -3   3  11       13.08       17.65     28.91 o 
  -2   3  11        7.66      -17.91     18.73 o 
  -1   3  11      107.17       80.93     23.40 o 
   0   3  11       56.28       56.72     24.49 o 
   1   3  11       30.13        2.24     21.90 o 
   2   3  11        5.48      -45.47     27.24 o 
  -7   4  11       24.26        4.69     31.20 o 
  -6   4  11       10.64      -18.34     27.76 o 
  -5   4  11        4.70      -30.21     27.49 o 
  -4   4  11       81.67      100.22     33.25 o 
  -3   4  11       12.70      -32.03     26.99 o 
  -2   4  11       84.99       75.45     21.84 o 
  -1   4  11        2.88       -9.55     19.71 o 
   0   4  11        0.02       -5.81     20.14 o 
   1   4  11        1.28      -13.18     21.77 o 
   2   4  11        9.19       15.95     30.91 o 
  -7   5  11       84.60       67.55     34.96 o 
  -6   5  11        3.68       -9.48     29.58 o 
  -5   5  11      108.22       99.98     33.42 o 
  -4   5  11        2.81       -8.97     27.15 o 
  -3   5  11        9.66       18.45     28.61 o 
  -2   5  11       10.08       -4.69     27.21 o 
  -1   5  11      150.14      180.11     26.34 o 
   0   5  11        2.40       -9.37     22.28 o 
   1   5  11       65.30       63.58     29.96 o 
  -7   6  11        1.66       -2.70     31.05 o 
  -6   6  11        5.76       35.51     31.84 o 
  -5   6  11        2.80       17.30     31.37 o 
  -4   6  11      197.82      160.94     34.21 o 
  -3   6  11       22.99       -2.82     31.93 o 
  -2   6  11      133.59      139.31     34.75 o 
  -1   6  11        0.15      -40.23     23.45 o 
   0   6  11        1.33      -33.38     23.09 o 
   1   6  11       12.36      -10.53     29.63 o 
  -6   7  11        8.38      -29.88     33.04 o 
  -5   7  11      120.50      119.90     33.09 o 
  -4   7  11        8.77       21.72     30.97 o 
  -3   7  11        0.15      -22.71     36.23 o 
  -2   7  11        0.28       20.46     28.97 o 
  -1   7  11       40.32       34.02     24.16 o 
   0   7  11        1.11       -4.88     30.54 o 
  -6   8  11        1.96      -21.22     31.81 o 
  -5   8  11       26.36       -4.63     30.22 o 
  -4   8  11      100.43       95.98     31.98 o 
  -3   8  11       51.64       66.07     38.17 o 
  -2   8  11      104.33       94.99     32.18 o 
  -1   8  11        2.48        0.45     29.78 o 
   0   8  11        0.32      -42.69     27.45 o 
  -5   9  11        0.86      -35.96     31.57 o 
  -4   9  11       14.02        6.06     32.80 o 
  -3   9  11       11.46       10.06     32.20 o 
  -2   9  11       19.57        4.40     32.53 o 
  -1   9  11       11.18      -31.79     42.20 o 
  -6   0  12       77.39       95.78     47.61 o 
  -4   0  12       32.10       31.79     43.45 o 
  -2   0  12        0.41      -52.47     39.28 o 
   0   0  12       34.24       30.82     48.17 o 
  -6   1  12        0.33      -21.79     30.91 o 
  -5   1  12        1.67        0.36     30.61 o 
  -4   1  12        6.23      -13.58     30.28 o 
  -3   1  12       89.26      103.47     34.01 o 
  -2   1  12        3.45       -5.89     38.31 o 
  -1   1  12       51.39       52.69     34.50 o 
   0   1  12        0.11      -17.91     29.54 o 
  -6   2  12       75.54       71.41     35.40 o 
  -5   2  12       50.65        7.12     30.73 o 
  -4   2  12       12.50       43.76     30.90 o 
  -3   2  12        0.63        5.94     29.49 o 
  -2   2  12        0.21       12.30     30.77 o 
  -1   2  12       25.49       22.02     21.91 o 
   0   2  12       38.45       26.88     22.58 o 
  -6   3  12        2.24       -0.76     33.45 o 
  -5   3  12        7.92      -45.72     46.02 o 
  -4   3  12       38.79       48.54     32.80 o 
  -3   3  12       23.33        2.52     30.06 o 
  -2   3  12       26.15       42.67     30.36 o 
  -1   3  12       15.70       -1.32     21.71 o 
   0   3  12        1.12        1.37     22.24 o 
  -6   4  12       20.11       -0.91     32.28 o 
  -5   4  12      110.77       91.72     35.37 o 
  -4   4  12       20.98       13.23     29.93 o 
  -3   4  12        8.38       43.76     30.48 o 
  -2   4  12        8.45        1.14     29.15 o 
  -1   4  12       33.26        8.77     22.32 o 
  -5   5  12        0.10      -54.75     37.20 o 
  -4   5  12       54.20       80.18     34.49 o 
  -3   5  12        4.52      -18.23     30.45 o 
  -2   5  12       60.18       78.24     33.75 o 
  -1   5  12        0.61      -18.14     23.19 o 
  -4   6  12       10.17       -6.32     32.00 o 
  -3   6  12       12.45       -9.07     53.79 o 
  -2   6  12        1.00      -39.03     38.80 o 
                                                 
